# Supplementary material for: The complete sequence and comparative analysis of ape sex chromosomes
Source: Nature. 2024 May 29;630(8016):401–11. doi: 10.1038/s41586-024-07473-2 (PMC11168930; doi:10.1038/s41586-024-07473-2)
Supplement: Supplementary file 4 — Supplementary Tables 1–46 [file 41586_2024_7473_MOESM4_ESM.xlsx]

## Sheet: S1. Divergence times
Table S1. Divergence times in million years used to calculate average divergence times in Figure 1A.
Comparison	Glazko, G. V. & Nei, M. (2003)	Vanderpool et al. (2020)	Foley et al. (2023)	Shao et al. (2023)	Cahill et al. (2016)	Wegmann and Excoffier (2010)	Stone et al. (2010)	deManuel et al. (2016)	Locke et al. (2011)	Mattle-Greminger, M. P. et al. (2018)	Carbone, L. et al. (2014)	Average
Bonobo-chimpanzee		3.3 (2.18, 4.54)		2.80 (1.93, 3.72)	3 - 4.5	1.01 - 2.00	1.5 - 2.1	1.66 - 2.10				2.51
Human-chimpanzee	5 - 7	8.5 (6.48, 10.05)	5.11-7.25	7.74 (5.70, 9.45)								7.11
Human-gorilla	6 - 8	10.9 (8.48, 13.15)		9.89 (7.60, 12.11)								9.26
B.orangutan-S.orangutan				2.63 (1.52, 3.88)					0.189 - 0.479	0.716 - 0.743		1.23
Human-orangutan	12 - 15	19.2 (15.93, 22.99)		18.1 (15.4, 21.0)								16.9
Human-gibbon	13.5-32.9	21.4 (17.96, 25.47)	12.68-27	20.5 (17.6, 23.5)							15.9 - 17.6	20.36
REFERENCES
Glazko, G. V. & Nei, M. Estimation of divergence times for major lineages of primate species. Mol. Biol. Evol. 20, 424–434 (2003).
Vanderpool, Dan, et al. Primate phylogenomics uncovers multiple rapid radiations and ancient interspecific introgression. PLoS biology 18.12 (2020).
Foley, Nicole M., et al. A genomic timescale for placental mammal evolution. Science 380.6643 (2023).
Shao, Yong, et al. Phylogenomic analyses provide insights into primate evolution. Science 380.6648, 913-924 (2023).
Cahill, J. A., Soares, A. E. R., Green, R. E. & Shapiro, B. Inferring species divergence times using pairwise sequential Markovian coalescent modelling and low-coverage genomic data. Philos. Trans. R. Soc. Lond. B Biol. Sci. 371, (2016).
Wegmann, D. & Excoffier, L. Bayesian inference of the demographic history of chimpanzees. Mol. Biol. Evol. 27, 1425–1435 (2010).
Stone, A. C. et al. More reliable estimates of divergence times in Pan using complete mtDNA sequences and accounting for population structure. Philos. Trans. R. Soc. Lond. B Biol. Sci. 365, 3277–3288 (2010).
De Manuel, Marc, et al. Chimpanzee genomic diversity reveals ancient admixture with bonobos. Science 354.6311, 477-481 (2016).
Locke, D. P. et al. Comparative and demographic analysis of orang-utan genomes. Nature 469, 529–533 (2011).
Mattle-Greminger, Maja P., et al. Genomes reveal marked differences in the adaptive evolution between orangutan species. Genome biology 19, 1-13 (2018).
Carbone, L. et al. Gibbon genome and the fast karyotype evolution of small apes. Nature 513, 195–201 (2014).

## Sheet: S2. Mating systems
Table S2. Primate life history traits: mating systems, male vs. female dispersal, male effective population size. Polygynandry = multimale/multifemale mating; polygyny = one male/multifemale; monogamy = one male/one female. *The arboreal range of a dominant male overlaps with that of several females (1). **Bonobos might have weaker sperm competition than chimpanzees because of strong female choic…
Species	Mating system	Male vs. female dispersal	Male effective population size	Sperm competition (1)
Chimpanzee	polygynandry (1,2)	female (5)	large	strong
Bonobo	polygynandry (1,2)	female (6, 5)	large	strong**
Gorilla	polygyny (1,2)	males and females (7, 8)	small	none
Orangutan	dispersed* (1,3)	males (9, 10)	intermediate	weak
Gibbon	monogamy(1,4)	males and females (4, 11)	small	none
1. Dixson AF. Sexual Selection and the Origins of Human Mating Systems. Oxford University Press (2009).
2. McGrew, W. C., McGrew, W. C., Marchant, L. F. & Nishida, T. Great Ape Societies. (Cambridge University Press, 1996).
3. Galdikas, B. M. F. Orangutan sociality at Tanjung Puting. Am. J. Primatol. 9, 101–119 (1985).
4. Tilson, R. L. Family formation strategies of Kloss’s gibbons. Folia Primatol. 35, 259–287 (1981).
5. Eriksson J. Siedel H, Lukas D, Kayser M, Erler A, Hashimoto C, Hohmann G, Boesch C, Vigilant L. Y-chromosome analysis confirms highly sex-biased dispersal and suggests a low male effective popoulation size in bonobos (Pan paniscus). Mol Ecol. 4, 939-949 (2006)
6. Gerloff, U. Hartung B, Fruth B, Hohmann G, Tautz D. Intracommunity relationships, dispersal pattern and paternity success in a wild living community of Bonobos (Pan paniscus) determined from DNA analysis of faecal samples. Proceedings: Biological Sciences 266, 1189-1195 (1999).
7. Manguette, ML, Robbins AM, Breuer T, Stokes EJ, Parnell RJ, Robbins MM. Female dispersal patterns influenced by male tenure duration and group size in western lowland gorillas. Behaviorial Ecology and Sociobiology. 74, 81 (2020).
8. Douadi MI, Gatti S, Levrero F, Duhamel G, Bermejo M, Vallet D, Menard N, Petit EJ. Sex-biased dispersal in western lowland gorillas (Gorilla gorilla gorilla). Mol Ecol. 16(11), 2247-2259 (2007)
9. Nater A, Nietlisbach P, Arora N, van Schaik CP, van Noordwijk MA, Willems EP, Singleton I, Wich SA, Goossens B, Warren KS, Verschoor EJ, Perwitasari-Farajallah D, Pamungkas J, Krützen M. Sex-biased dispersal and volcanice activities shaped phylogeographic patterns of extant Orangutans (genus: Pongo). Mol Biol Evol 28(8) 2275-2288 (2011).
10. Arora N, Van Noordwijk MA, Ackermann C, WIllems EP, Nater A, Greminger M, Nietlisbach P, Dunkel LP, Utami Atmoko SS, Pamungkas J, Perwitsari-Farajallah D, Van Schaik CP, Krützen M. Parentage-based pedigree reconstuction reveals female matrilineal clusters and male-biased dispersal in nongregarious Asian great apes, the Bornean orang-utans (Pongo pygmaeus). Mol Ecol 21(13), 3352-3362 (2012).
11. Preuschoft H, Chivers DJ, Brockelman WY, Creel N. The lesser apes. Evolutionary and behavioural biology. Edinburgh: Edinburgh University Press (1984).
12. Schaller F, Fernandes AM, Hodler C, Münch C, Pasantes JJ, Rietschel W, Schempp W. Y chromosomal variation tracks the evolution of mating systems in chimpanzee and bonobo. PLoS One. 5(9), e12482 (2010).

## Sheet: S3. Cell lines
Table S3. Ape cell lines used in the study
Common name	Latin name	Subspecies	IDs	Biosample ID	ToLID	Sex	Cell line type	Source
Bonobo	Pan paniscus		KB8711 = PR00251	SAMN13935689	mPanPan1	Male	Fibroblast	San Diego Zoological Society
Chimpanzee	Pan troglodytes verus	Western	AG18354	SAMN30216104	mPanTro3	Male	Lymphoblastoid	Coriell
Sumatran orangutan	Pongo abelii		AG06213	SAMN10521808	mPonAbe1	Male	Fibroblast	Laura Carrel (PSU), originally from Coriell
Bornean orangutan	Pongo pygmaeus		AG05252/3860 (Ken Allen)	SAMN10521809	mPonPyg2	Male	Fibroblast	San Diego Zoological Society
Gorilla	Gorilla gorilla gorilla	Western lowland	KB3781 (Jim)	SAMN04003007	mGorGor1	Male	Fibroblast	San Diego Zoological Society
Siamang	Symphalangus syndactylus		Jambi	SAMN30216103	mSymSyn1	Male	Lymphoblastoid	Lucia Carbone (Oregon Health and Science University)

## Sheet: S4. Seq data
Table S4. Available sequencing data per sample
Sample	Assumed genome size (Gbp)^	HiFi coverage	ONT coverage (in >100-kb reads)	Hi-C coverage	Illumina coverage	Maternal Illumina coverage*	Paternal Illumina coverage*
Gorilla	3.44	109×	61×	43×	81×	60×	71×
Bonobo	3.62	55×	73×	30×	44×	64×	51×
Chimpanzee	3.62	60×	40×	53×	48×	NA	NA
Sumatran orangutan	3.58	89×	31×	31×	61×	NA	NA
Bornean orangutan	3.58	54×	28×	47×	45×	NA	NA
Siamang	3.3	76×	33×	78×	125×	NA	NA
^From Genomes on a Tree (Challis et al. 2023. Wellcome Open Res 2023, 8:24)
*Information on parental samples is listed in Table S5.

## Sheet: S5. Parents
Table S5. Parental samples available for the study
Common species name	Latin species name	IDs	Biosample ID	ToLID	Sex	Sample type	Source	Note
Bonobo	Pan paniscus	ISIS174013	SAMN35877942	mPanPan2	Female	DNA	San Diego Zoological Society	mother of PR00251/KB8711/mPanPan1
Bonobo	Pan paniscus	ISIS180343	SAMN35877943	mPanPan3	Male	DNA	San Diego Zoological Society	father of PR00251/KB8711/mPanPan1
Gorilla	Gorilla gorilla	ISIS24489	SAMN35877944	mGorGor2	Female	DNA	San Diego Zoological Society	mother of Jim (KB3781/mGorGor1)
Gorilla	Gorilla gorilla	ISIS24485	SAMN35877945	mGorGor3	Male	DNA	San Diego Zoological Society	father of Jim (KB3781/mGorGor1)

## Sheet: S6. Manual
Table S6. Chromosome X and Y assembly status before and after manual intervention
Chromosome	Before	After
Gorilla X	2 disconnected contigs	T2T
Gorilla Y	1 component, unresolved tangle resolved with ONT alignments	0 gaps. Missing 1 telomere
Bonobo X	2 gaps, one joined based on contig overlap, 1 patched with Flye assembly of relevant ONT reads	T2T
Bonobo Y	T2T	T2T
Chimpanzee X	1 component	T2T
Chimpanzee Y	1 simple loop resolved based on coverage, one coverage gap patched with Flye assembly of ONT reads	T2T
S. orangutan X	T2T	T2T
S. orangutan Y	2 contigs, joined based on overlap	T2T
B. orangutan X	1 false loop	T2T
B. orangutan Y	1 simple loop resolved with ONT alignments	T2T
Siamang X	T2T	T2T
Siamang Y	1 gap, joined based on overlap, 1 complex tangle resolved with ONT alignments	T2T

## Sheet: S7. Seq gained
Table S7. Sequences gained in the new assemblies. Any overlaps in the mapped intervals were collapsed, as many segments in the new assembly map to the same segment in the previous assembly. The length of the resulting intervals was summed, subtracted from the chromosome length, then compared to that length. Thus, we do not expect the length of the T2T assembly to be equal to the length of the pre…
T2T assembly	Previous assembly used for comparison	Length of the T2T assembly (Mb)	Length of the previous assembly (Mb)	Gained (Mb)	Gained (%)
mGorGor1.dip.20221111.chrX	gorGor6.chrX	177.6	149.5	27.7	0.156
mGorGor1.dip.20221111.chrY	GCA_015021865.1	65.3	14.3	24.4	0.374
mPanPan1.dip.20221111.chrX	panPan3.chrX	160.2	146.2	10.3	0.064
mPanPan1.dip.20221111.chrY	GCA_015021855.1	46.9	23.4	14.4	0.308
mPanTro3.dip.20221111.chrX	panTro6.chrX	153.9	151.6	3.9	0.026
mPanTro3.dip.20221111.chrY	panTro6.chrY	36.4	26.4	8.6	0.235
mPonAbe1.dip.20221111.chrX	ponAbe3.chrX	162.6	151.2	5.1	0.031
mPonAbe1.dip.20221111.chrY	GCA_015021835.1	67.8	17.4	30.3	0.447

## Sheet: S8. Non-B in new assemblies
Table S8. Logistic regression results for non-B DNA. Each cell shows the coefficient and p-value (in the parentheses) of a two-sided Wald test for a simple logistic regression of presence of non-B DNA in gained vs. previously existing sequence (as compared to the previous assemblies) in the new assemblies. No correction for multiple testing was applied. Chromosomes X and Y were considered togethe…
Regressions with significant p-values are shown in bold.
	Bonobo	Chimpanzee	Gorilla	Sumatran orangutan
A-Phased Repeats	0.0013385 (<2e-16)	6.999e-04 (7.2e-13)	3.463e-04 (1.19e-08)	0.0009639 (<2e-16)
Direct Repeats	0.0003627 (<2e-16)	2.734e-04 (<2e-16)	0.0004857 (<2e-16)	2.517e-04 (<2e-16)
G-Quadruplexes	1.891e-04 (0.00128)	4.431e-04 (6.52e-13)	-4.169e-05 (0.477)	-1.541e-04 (0.0174)
Inverted Repeats	-1.042e-03 (<2e-16)	-7.188e-04 (1.15e-13)	-1.399e-05 (0.566)	-2.009e-04 (2.41e-07)
Mirror Repeats	1.051e-04 (0.173)	2.827e-04 (0.00148)	-1.229e-03 (< 2e-16)	-4.068e-04 (8.61e-07)
Short Tandem Repeats	4.865e-04 (<2e-16)	5.127e-04 (<2e-16)	1.042e-04 (3.08e-15)	3.724e-04 (<2e-16)
Z DNA	0.0005007 (0.0832)	-0.0013095 (0.0211)	-0.0086279 (<2e-16)	-0.0022076 (2.03e-10)
All non-B DNA together	2.519e-04 (<2e-16)	2.793e-04 (<2e-16)	0.0004456 (<2e-16)	2.436e-04 (<2e-16)

## Sheet: S9. PAR boundaries
Table S9. Pseudoautosomal region (PAR) boundary coordinates
PAR	Chromosome	Start	End	Length
mGorGor1.PARX	chrX	9553142	12048775	2495633
mGorGor1.PARY	chrY	6884508	9395068	2510560
mPanPan1.PAR1X	chrX	70282	2527836	2457554
mPanPan1.PAR1Y	chrY	37079	2526344	2489265
mPanPan1.PAR2X	chrX	156408085	156502125	94040
mPanPan1.PAR2Y	chrY	46801687	46897825	96138
mPanTro3.PARX	chrX	695954	3166326	2470372
mPanTro3.PARY	chrY	479593	2969625	2490032
mPonAbe1.PARX	chrX	0	2382228	2382228
mPonAbe1.PARY	chrY	0	2427053	2427053
mPonPyg2.PARX	chrX	48679	2356735	2308056
mPonPyg2.PARY	chrY	49817	2337056	2287239
mSymSyn1.PARX	chrX	14549068	16743352	2194284
mSymSyn1.PARY	chrY	6839747	9037659	2197912
HG002.PAR1Y	chrY	0	2458320	2458320
HG002.PAR2Y	chrY	62122809	62460029	337220
CHM13.PAR1X	chrX	0	2394410	2394410
CHM13.PAR2X	chrX	153925834	154259566	333732

## Sheet: S10. SVs
Table S10. Count and size distribution of structural variants (SVs) and single-nucleotide variants (SNVs) on ape sex chromosomes. PAR - pseudoautosomal region; SV - structural variant; INS - insertion; DUP - duplication; DEL- deletion; INV - inversion; SNV - single-nucleotide variant
			Bonobo		Chimpanzee		Gorilla		B. orangutan		S. orangutan		Gibbon		AVERAGE
Chromosome	Region	Variants	N	kb	N	kb	N	kb	N	kb	N	kb	N	kb
ChrY	PAR	SV – INS+DUP	646	326.38	679	311.59	689	272.91	782	309.95	787	644.73	644	492.27	392.972
		SV - DEL	545	222.31	541	263	620	230.97	788	401.57	825	354.75	960	601.78
		SV - INV	1	3.86	0	0	1	5.01	0	0	1	18.74	3	410.33	72.99
		SNV	62985	62.99	65392	65.39	72059	72.06	121726	121.73	124340	124.34	121148	121.15
		Small - INS	4689	22.52	5397	23.78	5266	25.4	7692	34.31	7897	34.97	7050	29.5
		Small - DEL	4756	21.57	5593	24.05	4849	21.96	8034	36.21	8351	36.67	8541	36.09
		Aligned bases	-	2382.28	-	2452.57	-	2368.03	-	2259.2	-	2228.39	-	2092.41
		Not covered	-	402.18	-	342.97	-	415.83	-	480	-	511.87	-	509.25
	MSR	SV - INS+DUP	928	35821.7	695	28256.5	628	33388.9	1496	45905.6	1538	61191	807	24572.3	38189.3
		SV – DEL	668	6393.94	666	5945.44	587	9131.93	1608	7853.13	1553	7454.47	760	7505.05
		SV – INV	21	16282.7	16	17002.8	15	18225.2	37	10794.1	62	6414.52	25	3949.71	12111.5
		SNV	291162	291.16	319979	319.98	395344	395.34	732090	732.09	750832	750.83	382023	382.02
		Small - INS	13140	48.5	14393	55.37	16953	58.29	29025	97.48	29681	100.4	15037	48.94
		Small - DEL	14084	54.23	15252	60.08	17395	62.06	31670	107.89	31617	107.23	18071	64.77
		Aligned bases	-	14232.1	-	13907.8	-	13306.2	-	12146.9	-	12163.6	-	6646.68
		Not covered	-	36733.9	-	37400.5	-	35217.3	-	36369.3	-	37991.1	-	42535.7
ChrX	PAR	SV – INS+DUP	674	361.32	715	358.48	711	314.86	825	383.02	867	409.31	667	455.91
		SV - DEL	492	222.43	497	255.89	598	277.17	745	406.49	798	359.98	933	632.86
		SV - INV	0	0	0	0	1	0.87	0	0	1	8	2	148.58
		SNV	63324	63.32	63748	63.75	74060	74.06	125471	125.47	129438	129.44	125050	125.05
		Small - INS	4916	23.77	4763	22.93	5312	25.69	8121	35.63	8174	37.32	7292	31.25
		Small - DEL	4853	21.18	4696	21.85	5194	23.66	8200	35.61	8543	36.14	8837	38.05
		Aligned bases	-	2641.68	-	2707.72	-	2636.52	-	2472.53	-	2510.42	-	2324.45
		Not covered	-	82.8	-	20.37	-	46.31	-	165.67	-	217.72	-	403.7
	Remaining	SV - INS+DUP	2730	6712.8	2732	3133.87	3415	10234.4	6647	17698	6658	19495.9	9898	9357.85	11105.5
		SV – DEL	2681	5387.78	2646	6211.82	3247	3804.08	6140	7938.7	6249	7740.82	8725	20692.9
		SV – INV	43	1252.3	23	1105.55	44	1625.84	27	1402.33	27	1341.67	33	2018.22	1457.65
		SNV	1470295	1470.3	1467294	1467.29	2096485	2096.49	3913119	3913.12	3912548	3912.55	4159900	4159.9
		Small - INS	84938	318.11	86759	324.05	111610	413.89	185993	671.36	186644	675.07	191009	677.26
		Small - DEL	95988	372.39	93014	362.26	120552	446.73	194380	729.5	193963	726.9	228878	885.41
		Aligned bases	-	148030	-	147866	-	147801	-	145775	-	145833	-	141144
		Not covered	-	175.37	-	160.91	-	186.62	-	750.31	-	5698.78	-	10387.9
	RATIO OF INS+DUP LENGTH ON Y VS. X			5.33632		9.01648		3.26243		2.59382		3.13866		2.62585
	RATIO OF INS+DUP LENGTH ON Y VS. PAR			99.1411		78.8231		106.044		119.852		149.498		53.8972

[truncated: 36 more sheets: S11. SVs by branch, S12. Human-specific SVs overlap, S13. Relative rate tests, S14. Sequence class lengths, S15. Palindrome correlations, S16. Shared palindromes, S17. SDs, S18. Total repeat content, S19. overall repeat content, S20. Repeat content among seque, S21. Composite repeat content, S22. Composite repeat locations, S23. New satellites, S24. First Lineage-specific tab, S25. Second Lineage-specific Ta, S26. Non-B, S27. Over-representation of non, S28. Methylation p-values, S29. HOR table, S30. StV table …]
