# Supplementary material for: The complete sequence and comparative analysis of ape sex chromosomes
Source: Nature. 2024 May 29;630(8016):401–11. doi: 10.1038/s41586-024-07473-2 (PMC11168930; doi:10.1038/s41586-024-07473-2)
Supplement: Supplementary file 5 — Supplementary Data 1–5 [file 41586_2024_7473_MOESM5_ESM.zip]

Archive with 7 entries (6 files):
- 2023-11-20873B-s5/2023-11-20873B-s5/
- 2023-11-20873B-s5/2023-11-20873B-s5/2023-11-20873B-AdditionalFile1-HumanSVcoords.xlsx
- 2023-11-20873B-s5/2023-11-20873B-s5/2023-11-20873B-AdditionalFile2-SeqClasses.txt
- 2023-11-20873B-s5/2023-11-20873B-s5/2023-11-20873B-AdditionalFile3-PalindromeCoords.xlsx
- 2023-11-20873B-s5/2023-11-20873B-s5/2023-11-20873B-AdditionalFile4-RNAdata.xlsx
- 2023-11-20873B-s5/2023-11-20873B-s5/2023-11-20873B-AdditionalFile5_Ychr_X-DEG_AMPL_SelectionAlignments.txt
- 2023-11-20873B-s5/additional-files-legends.txt
