# Supplementary material for: The complete sequence and comparative analysis of ape sex chromosomes
Source: Nature. 2024 May 29;630(8016):401–11. doi: 10.1038/s41586-024-07473-2 (PMC11168930; doi:10.1038/s41586-024-07473-2)
Supplement: Supplementary file 5 — Supplementary Data 1–5 [file 41586_2024_7473_MOESM5_ESM.zip › 2023-11-20873B-s5/2023-11-20873B-s5/2023-11-20873B-AdditionalFile5_Ychr_X-DEG_AMPL_SelectionAlignments.txt]

############################################ ancestral (X-degenerate) genes ############################################
### AMELY
>bonobo_AMELY
ATGGGGACCTGGATTTTGTTTGCCTGCCTTGTGGGAGCAGCTTTTGCCATGCCTCTACCACCTCATCCTGGGCACCCTGGTTATATCAACTTCAGCTATGAGAACTCACATTCTCAGGCTATCATTGTTGACAGGATTGCTTTAGTGCTCACCCCTTTGAAGTGGTACCAGAGCATGATAAGACCACCATACTCTTCCTATGGTTACGAGCCCATGGGTGGATGGCTGCACCACCAAATCATCCCCGTGGTGTCCCAACAGCACCCCCTGACTCATACCCTGCAGTCTCATCACCACATCCCAGTGGTGCCAGCTCAGCAGCCCAGGGTCCCCCAGCAAGCAATGATGCCTGTTCCTGGCCAGCAATCCATGACTCCAACCCAACACCATCAGCCAAACCTCCCTCTGCCTGCCAAGCAGCCCTTCCAGCCCCAGCCTGTTCAGCCACAGCCTCACCAGCCCATGCAGCCCCAGCCACCTGTGCAACCCATGCAGCCCCTGCTGCCACAGCCACCTCTGCCTCCAATGTTCCCCATGCGGCCCCTGCCCCCCATACTTCCTGATCTGCATCTGGAAGCTTGGCCAGCAACAGACAAGACCAAGCAGGAGGAAGTGGATTAA
>chimp_AMELY
ATGGGGACCTGGATTTTGTTTGCCTGCCTTGTGGGAGCAGCTTTTGCCATGCCTCTACCACCTCATCCTGGGCACCCTGGTTATATCAACTTCAGCTATGAGAACTCACATTCTCAGGCTATCAATGTTGACAGGATTGCTTTAGTGCTCACCCCTTTGAAGTGGTACCAGAGCATGATAAGACCACCATACTCTTCCTATGGTTACGAGCCCATGGGTGGATGGCTGCACCACCAAATCATCCCCGTGGTGTCCCAACAGCACCCCCTGACTCATACCCTGCAGTCTCATCACCACATCCCAGTGGTGCCAGCTCAGCAGCCCAGGGTCCCCCAGCAAGCAATGATGCCTGTTCCTGGCCAGCAATCCATGACTCCAACCCAACACCATCAGCCAAACCTCCCTCTGCCTGCCCAGCAGCCCTTCCAGCCCCAGCCTGTTCAGCCACTGCCTCACCAGCCCATGCAGCCCCAGCCACCTGTGCAACCCATGCAGCCCCTGCTGCCACAGCCACCTCTGCCTCCAATGTTCCCCATGCGGCCCCTGCCCCCCATACTTCCTGATCTGCATCTGGAAGCTTGGCCAGCAACAGACAAGACCAAGCAGGAGGAAGTGGATTAA
>human_AMELY
ATGGGGACCTGGATTTTGTTTGCCTGCCTTGTGGGAGCAGCTTTTGCCATGCCTCTACCACCTCATCCTGGGCACCCTGGTTATATCAACTTCAGCTATGAGAACTCACATTCTCAGGCTATCAATGTTGACAGGATTGCTTTAGTGCTCACCCCTTTGAAGTGGTACCAGAGCATGATAAGACCACCATACTCTTCCTATGGTTACGAGCCCATGGGTGGATGGCTGCACCACCAAATCATCCCCGTGGTGTCCCAACAGCACCCCCTGACTCACACCCTGCAGTCTCATCACCACATCCCAGTGGTGCCAGCTCAGCAGCCCAGGGTCCGCCAGCAAGCACTGATGCCTGTTCCTGGCCAGCAATCCATGACTCCAACCCAACACCATCAGCCAAACCTCCCTCTGCCTGCCCAGCAGCCCTTCCAGCCCCAGCCTGTTCAGCCACAGCCTCACCAGCCCATGCAGCCCCAGCCACCTGTGCAACCCATGCAGCCCCTGCTGCCACAGCCACCTCTGCCTCCAATGTTCCCCCTGCGGCCCCTGCCCCCCATACTTCCTGATCTGCATCTGGAAGCTTGGCCAGCAACAGACAAGACCAAGCAGGAGGAAGTGGATTAA
>gorilla_AMELY
ATGGGGACCTGGATTTTGTTTGCCTGCCTTGTGGGAGCAGCTTTTGCCATGCCTCTACCACCTCATCCTGGGCACCCTGGTTATATCAACTTCAGCTATGAGAACTCACATTCTCAGGCTATCAATGTTGACAGGATTGCTTTAGTGCTCACCCCTTTGAAGTGGTACCAGAGCATGATAAGACCACCATACTCTTCCTATGGTTACGAGCCCATGGGTGGATGGCTGCACCACCAAATCATCCCCGTGGTGTCCCAACAGCACCCCCTGACTCATACCCTGCAGTCTCATCACCACATTCCAGTGGTGCCAGCTCAGCAGCCCAGGGTCCCCCAGCAAGCACTGATGCCTGTTCCTGGCCAGCAATCCATGACTCCAACCCAACACCATCAGCCAAACCTCCCTCTGCCTGCCCAGCAGCCCTTCCAGCCCCAGCCTGTTCAGCCACAGCCTCACCAGCCCATGCAGCCCCAGCCACCTGTGCAACCCATGCAGCCCCTGCTGCCACAGCCACCTCTGCCTCCAATGTTCCCCATGCGGCCCCTGCCCCCCATACTTCCTGATCTGCATCTGGAAGCTTGGCCAGCAACAGACAAGACCAAGCAGGAGGAAGTGGATTAA
>Borang_AMELY
ATGGGGACCTGGATTTTGTTTGCCTGCCTTGTCGGAGCAGCTTTTGCCATGCCTCTACCACCTCATCCTGGGCACCCTGGTTATATCAACTTCAGCTATGAGAACTCATATTCTCATGCTATCAATGTTGACAGGATTGCTTTAGTGCTCACCCCTTTGAAGTGGTACCAGAGCATGATAAGACCACCATACTCTTCCTATGGTTACGAGCCCATGGGTGGATGGCTGCACCACCAAATCATCCCCATGGTGTCCCAACAGCACCCCCTGACTCACACCCTGCAGCCTCATCACCACATCCGAGTGGTGCCAGCTCAGCAGCCCGGGGTCCCACAACAACCACTGATGCCTGTTCCTGGCCAGCAATCCATGACTCCAACCCAACACCATCAGCCAAACCTCCCTCTGCCTGCCCAGCAGCCCTTCCAGCCCCAGCCTGTTCAGCCACAGCCTCACCAGCCCATGCAGCCCCAGCCACCTGTGCACCCCATGCAGCCCCTGCTGCCACAGCCACCTCTGCCTCCAATGTTCCCCATGCAGCCCCTGCCCCGCATACTTCCTGATCTGCATCTGGAAGCTTGGCCAGCAACAGACAAGACCAAGCAGGAGGAAGTGGATTAA
>Sorang_AMELY
ATGGGGACCTGGATTTTGTTTGCCTGCCTTGTCGGAGCAGCTTTTGCCATGCCTCTACCACCTCATCCTGGGCACCCTGGTTATATCAACTTCAGCTATGAGAACTCATATTCTCATGCTATCAATGTTGACAGGATTGCTTTAGTGCTCACCCCTTTGAAGTGGTACCAGAGCATGATAAGACCACCATACTCTTCCTATGGTTACGAGCCCATGGGTGGATGGCTGCACCACCAAATCATCCCCATGGTGTCCCAACAGCACCCCCTGACTCACACCCTGCAGCCTCATCACCACATCCGAGTGGTGCCAGCTCAGCAGCCCGGGGTCCCACAACAACCACTGATGCCTGTTCCTGGCCAGCAATCCATGACTCCAACCCAACACCATCAGCCAAACCTCCCTCTGCCTGCCCAGCAGCCCTTCCAGCCCCAGCCTGTTCAGCCACAGCCTCACCAGCCCATGCAGCCCCAGCCACCTGTGCACCCCATGCAGCCCCTGCTGCCACAGCCACCTCTGCCTCCAATGTTCCCCATGCAGCCCCTGCCCCGCATACTTCCTGATCTGCATCTGGAAGCTTGGCCAGCAACAGACAAGACCAAGCAGGAGGAAGTGGATTAA
>gibbon_AMELY
ATGGGGACCTGGATTTTGTTTGCCTGCCTTGTCGGAGCAGCTTTTGCCATGCCTCTACCACCTCATTCCGGGCACCCTGGTTATATCAACTTCAGCTATGAGAACTCACATTCTCAGGCTATCAGTATTGACAGGATTGCTTTAGTGCTCACCCCTTTGAAGTGGTACCAGAGCATGATAAGACCACCATACTCTTCCTATGGTTACGAGCCCATGGGTGGATGGCTGCACCACCAAATCATCCCCGTGCTGTCCCAACAGCACCCACTGACTCACACCCTGCAGCCT---CATCACATCCCAGTGGTGTCAGCTCAGCAGCCCCGGATACCCCAGCAACCACTGATGCCTGTTCCTGGCCAGCAATCCATGACTCCAACCCAACACCATCAGCCAAACCTCCCTCTGCCTGCCCAGCAGCCCTTCCAGCCCCAGCCTGTTCAGCCACAGCCTCACAAGCCCATGCAGCCCCAGCCACCTGTGCAACCCATGCAGCCCCTGCTGCCACAGCCACCTCTGCCTCCGATGTTCCCCATGCAGCCCCTGCCCCCCATACTTCCTGATCTGCATCTGGAAGCTTGGCCAGCAACAGACAAGACCAAGCGGGAGGAAGTGGATTAA
==================================
### DDX3Y
>bonobo_DDX3Y
ATGAGTCATGTGGTGGTGAAAAATGACCCTGAACTGGACCAGCAGCTTGTTAATCTGGACCTGAACTCTGAAAAACAGAGTGGAGGAGCAAGTACAGCGAGCAAAGGGCGCTATATACCTCCTCACTTAAGGAACAGAGAAGCATCTAAAGGATTCCATGATAAAGACAGTTCAGGTTGGAGTTGCAGCAAAGATAAGGATGCATATAACAGTTTTGGGTCTCGAGATTCTAGAGGAAAGCCTGGTTATTTCAGTGAATGTGGAAGTGGATCAAGGGGAAGATTTGGTGATCGTGGACGGAGTGACTATGATGGTATTGGCAATCGTGACAGACCTGACTTTGGCAGATTTGAACGGAATGGACGTAGTCGTTGGTGTGACAAGTCAGATGAAGATGATTGGTCAAAACCACTTCCACCAAGTGAACGCTTGGAGCAAGAACTGTTTTCTGGAGGAAACACGGGGATTAACTTTGAGAAATATGATGATATACCAGTAGAGGCAACCGGCAGTAACTGTCCACCACATATTGAGAATTTTGGCGATATTGACATGGGAGAAATTATCATGGGGAACATTCAACTTACTCGCTATACTCGTCCTACTCCAGTGCAAAAACATGCCATTCCTATTATTAAGGGAAAAAGAGACTTAATGGCTTGTGCCCAAACAGGATCTGGGAAAACTGCGGCATTTCTTTTACCCATACTGAGTCAGATATATACAGATGGTCCAGGAGAAGCTTTGAAGGCTGTGAAGGAAAATGGAAGGTACGGGCGCCGCAAACAATATCCAATATCCTTGGTTTTAGCCCCAACAAGAGAATTGGCTGTACAGATCTATGAGGAAGCCAGAAAATTTTCCTACCGATCTAGAGTTCGTCCTTGTGTAGTTTATGGTGGTGCTGATATTGGTCAGCAGATTCGGGACTTAGAACGTGGATGCCACTTGTTAGTAGCCACTCCAGGACGTCTAGTGGATATGATGGAAAGAGGAAAGATTGGATTAGACTTCTGCAAGTACTTAGTGTTGGATGAAGCTGATAGGATGCTGGATATGGGATTTGAACCTCAGATACGTCGTATAGTTGAACAAGATACTATGCCACCAAAGGGCGTTCGTCACACCATGATGTTTAGTGCTACTTTTCCTAAGGAAATACAGATGCTTGCTCGTGACTTTTTGGATGAATATATCTTTTTGGCTGTAGGCAGAGTAGGCTCTACCTCTGAGAACATCACACAGAAAGTAGTTTGGGTGGAAGAGTTAGATAAACGGTCATTTCTACTGGACATTTTAGGTGCAGCAGGGACGGATTCACTTACTTTAGTGTTTGTGGAGACCAAAAAGGGAGCAGATTCCCTGGAGGATTTCTTATACCATGAAGGATATGCTTGTACTAGTATTCATGGAGACCGGTCACAGAGAGATCGAGAGGAGGCCCTTCACCAGTTTCGCTCAGGAAAAAGCCCAATTCTAGTGGCTACAGCTGTGGCAGCACGAGGACTAGACATTTCAAATGTGAGACATGTTATCAATTTTGATTTGCCAAGTGATATTGAAGAATATGTGCATCGTATTGGCCGTACAGGACGTGTAGGAAACCTGGGCCTTGCCACCTCATTCTTTAATGAAAAAAATATCAATATTACAAAGGATTTGTTGGATCTTCTTGTAGAAGCTAAACAAGAAGTGCCCTCTTGGTTGGAAAATATGGCTTATGAACACCAATACAAGGGTGGCAGTCGTGGACGATCTAAAAGTAATAGATTCAGTGGAGGATTTGGTGCCAGAGACTATCGACAAAGTAGTGGTTCCAGCAGTTCTGGCTTTGGTGCTAGTCGTGGAAGCAGCAGCCGCAGTGGTGGAGGTGTTTACGGCAACAGCAGAGGATTTGGTGGAGGTGGCTATGGAGGCTTCTACAGTAGTGATGGATATGGAGGAAATTATAACTCCCAGGGGGTTGACTGGTGGGGCAACTGA
>chimp_DDX3Y
ATGAGTCATGTGGTGGTGAAAAATGACCCTGAACTGGACCAGCAGCTTGCTAATCTGGACCTGAACTCTGAAAAACAGAGTGGAGGAGCAAGTAGAGCGAGCAAAGGGCGCTATATACCTCCTCACTTAAGGAACAGAGAAGCATCTAAAGGATTCCATGATAAAGACAGTTCAGGTTGGAGTTGCAGCAAAGATAAGGATGCATATAACAGTTTTGGGTCTCGAGATTCTAGAGGAAAGCCTGGTTATTTCAGTGAACGTGGAAGTGGATCAAGGGGAAGATTTGATGATCGTGGACGGAGTGACTATGATGGTATTGGCAATCGTGACAGACCTGGCTTTGGCAGATTTGAACGGAATGGACATAGTCGTTGGTGTGACAAGTCAGATGAAGATGATTGGTCAAAACCACTTCCACCAAGTGAACGCTTGGAGCAAGAACTGTTTTCTGGAGGAAACACGGGGATTAACTTTGAGAAATATGATGATATACCAGTAGAGGCAACCGGCAGTAACTGTCCTCCACATATTGAGAATTTTGGCGATATTGACATGGGAGAAATTATCATGGGGAACATTCAACTTACTCGCTATACTCGTCCTACTCCAGTGCAAAAACATGCCATTCCTATTATTAAGGGAAAAAGAGACTTAATGGCTTGTGCCCAAACAGGATCTGGGAAAACTGCGGCATTTCTTTTACCCATACTGAGTCAGATATATACAGATGGTCCAGGAGAAGCTTTGAAGGCTGTGAAGGAAAATGGAAGGTACGGGCGCCGCAAACAATATCCAATATCCTTGGTTTTAGCCCCAACAAGAGAATTGGCTGTACAGATCTATGAGGAAGCCAGAAAATTTTCCTACCGATCTAGAGTTCGTCCTTGTGTAGTTTATGGTGGTGCTGATATTGGTCAGCAGATTCGGGACTTAGAACGTGGATGCCACTTGTTAGTAGCCACTCCAGGACGTCTAGTGGATATGATGGAAAGAGGAAAGATTGGATTAGACTTCTGCAAGTACTTAGTGTTGGATGAAGCTGATAGGATGCTGGATATGGGATTTGAACCTCAGATACGTCGTATAGTTGAACAAGATACTATGCCACCAAAGGGCGTTCGTCACACCATGATGTTTAGTGCTACTTTTCCTAAGGAAATACAGATGCTTGCTCGTGACTTTTTGGATGAATATATCTTTTTGGCTGTAGGCAGAGTAGGCTCTACCTCTGAGAACATCACACAGAAAGTAGTTTGGGTGGAAGACTTAGATAAACGGTCATTTCTACTGGACATTTTAGGTGCAGCAGGGACGGATTCACTTACTTTAGTGTTTGTGGAGACCAAAAAGGGAGCAGATTCCCTGGAGGATTTCTTATACCATGAAGGATATGCTTGTACTAGTATTCATGGAGACCGGTCACAGAGAGATCGAGAGGAGGCCCTTCACCAGTTTCGCTCAGGAAAAAGCCCAATTCTAGTGGCTACAGCTGTGGCAGCACGAGGACTAGACATTTCAAATGTGAGACATGTTATCAATTTTGATTTGCCAAGTGATATTGAAGAATATGTGCATCGTATTGGCCGTACAGGACGTGTAGGAAACCTGGGCCTTGCCACCTCATTCTTTAATGAAAAAAATATCAATATTACAAAGGATTTGTTGGATCTTCTTGTAGAAGCTAAACAAGAAGTGCCTTCTTGGTTGGAAAATATGGCTTATGAACACCAATACAAGGGTGGCAGTCGTGGACGATCTAAAAGTAATAGATTCAGTGGAGGATTTGGTGCCAGAGACTATCGACAAAGTAGTGGTTCCAGCAGTTCTGGCTTTGGTGCTAGTCGTGGAAGCAGCAGCCGCAGTGGTGGAGGTGGTTACGGCAACAGCAGAGGATTTGGTGGAGGTGGCTATGGAGGCTTCTACAATAGTGATGGATATGGAGGAAATTATAACTCCCAGGGGGTTGACTGGTGGGGCAACTGA
>human_DDX3Y
ATGAGTCATGTGGTGGTGAAAAATGACCCTGAACTGGACCAGCAGCTTGCTAATCTGGACCTGAACTCTGAAAAACAGAGTGGAGGAGCAAGTACAGCGAGCAAAGGGCGCTATATACCTCCTCACTTAAGGAACAGAGAAGCATCTAAAGGATTCCATGATAAAGACAGTTCAGGTTGGAGTTGCAGCAAAGATAAGGATGCATATAGCAGTTTTGGGTCTCGAGATTCTAGAGGAAAGCCTGGTTATTTCAGTGAACGTGGAAGTGGATCAAGGGGAAGATTTGATGATCGTGGACGGAGTGACTATGATGGTATTGGCAATCGTGAAAGACCTGGCTTTGGCAGATTTGAACGGAGTGGACATAGTCGTTGGTGTGACAAGTCAGTTGAAGATGATTGGTCAAAACCACTTCCACCAAGTGAACGCTTGGAGCAAGAACTGTTTTCTGGAGGAAACACGGGGATTAACTTTGAGAAATATGATGATATACCAGTAGAGGCAACCGGCAGTAACTGTCCTCCACATATTGAGAATTTTAGCGATATTGACATGGGAGAAATTATCATGGGGAACATTGAACTTACTCGCTATACTCGTCCTACTCCAGTGCAAAAACATGCCATTCCTATTATTAAGGGAAAAAGAGACTTAATGGCTTGTGCCCAAACAGGATCTGGGAAAACTGCAGCATTTCTTTTACCCATACTGAGTCAGATATATACAGATGGTCCAGGAGAAGCTTTGAAGGCTGTGAAGGAAAATGGAAGGTATGGGCGCCGCAAACAATATCCAATATCCTTGGTTTTAGCCCCAACAAGAGAATTGGCTGTACAGATCTATGAGGAAGCCAGAAAATTTTCCTACCGATCTAGAGTTCGTCCTTGTGTAGTTTATGGTGGTGCTGATATTGGTCAGCAGATTCGGGACTTAGAACGTGGATGCCACTTGTTAGTAGCCACTCCAGGACGTCTAGTGGATATGATGGAAAGAGGAAAGATTGGATTAGACTTCTGCAAGTACTTAGTGTTGGATGAAGCTGATAGGATGCTGGATATGGGATTTGAACCTCAGATACGTCGTATAGTTGAACAAGATACTATGCCACCAAAGGGCGTTCGTCACACCATGATGTTTAGTGCTACTTTTCCTAAGGAAATACAGATGCTTGCTCGTGACTTTTTGGATGAATATATCTTTTTGGCTGTAGGCAGAGTAGGCTCTACCTCTGAGAACATCACACAGAAAGTAGTTTGGGTGGAAGACTTAGATAAACGGTCATTTCTACTGGACATTTTAGGTGCAACAGGGAGTGATTCACTTACTTTAGTGTTTGTGGAGACCAAAAAGGGAGCAGATTCCCTGGAGGATTTCTTATACCATGAAGGATATGCTTGTACTAGTATTCATGGAGACCGGTCACAGAGAGATCGAGAGGAGGCCCTTCACCAGTTTCGCTCAGGAAAAAGCCCAATTCTAGTGGCTACAGCTGTGGCAGCACGAGGACTAGACATTTCAAATGTGAGACATGTTATCAATTTTGATTTGCCAAGTGATATTGAAGAATATGTGCATCGTATTGGCCGTACAGGACGTGTAGGAAACCTGGGCCTTGCCACCTCATTCTTTAATGAAAAAAATATGAATATTACAAAGGATTTGTTGGATCTTCTTGTAGAAGCTAAACAAGAAGTGCCTTCTTGGTTGGAAAATATGGCTTATGAACACCACTACAAGGGTGGCAGTCGTGGACGATCTAAAAGTAATAGATTCAGTGGAGGATTTGGTGCCAGAGACTATCGACAAAGTAGTGGTTCCAGCAGTTCTGGCTTTGGTGCTAGTCGCGGAAGCAGCAGCCGCAGTGGTGGAGGTGGTTACGGCAACAGCAGAGGATTTGGTGGAGGTGGCTATGGAGGCTTCTACAATAGTGATGGATATGGAGGAAATTATAACTCCCAGGGGGTTGACTGGTGGGGCAACTGA
>gorilla_DDX3Y
ATGAGTCATGTGGTGGTGAAAAATGACCCTGAACTGGACCAGCAGCTTGCTAATCTGGACCTGAACTCTGAAAAACAAAGTGGAGGAGCAAGTACAGCGAGCAAAGGGCGCTATATACCTCCTCACTTAAGGAACAGAGAAGCATCTAAAGGATTCCATGATAAAGACAGTTCAGGTTGGAGTTGCAGCAAAGATAAGGATGCATATAGCAGTTTTGGGTCTCGAGATTCTAGAGGAAAGCCTGGTTATTTCAGTGAACGTGGAAGTGGATCAAGGGGAAGATTTGATGATCGTGGACGGAGTGACTATGATGGTATTGGCAATCGTGACAGACCTGGCTTTGGCAGATTTGAACGGAGTGGACATAGTCGTTGGTGTGACAAGTCAGATGAAGATGATTGGTCAAAACCGCTTCCACCAAGTGAACGCTTGGAGCAAGAATTGTTTTCTGGAGGAAACACGGGGATTAACTTTGAGAAATATGATGATATACCAGTAGAGGCAACCGGCAGTAACTGTCCTCCACATATTGAGAATTTTAGCGATATTGACATGGGAGAAATTATCATGGGGAACATTGAACTTACTCGCTATACTCGTCCTACTCCAGTGCAAAAACACGCCATTCCTATTATTAAGGGAAAAAGAGACTTAATGGCTTGTGCCCAAACAGGATCTGGGAAAACTGCAGCATTTCTTTTACCCATACTGAGTCAGATATATACAGATGGTCCAGGAGAAGCTTTGAAGGCTGTGAAGGAAAATGGAAGGTATGGGCGCCGCAAACAATATCCAATATCCTTGGTTTTAGCCCCAACAAGAGAATTGGCTGTACAGATCTATGAGGAAGCCAGAAAATTTTCCTACCGATCTAGAGTTCGTCCTTGTGTAGTTTATGGTGGTGCTGATATTGGTCAGCAGATTCGGGACTTAGAACGTGGATGCCACTTGTTAGTAGCCACTCCAGGACGTCTAGTGGATATGATGGAAAGAGGAAAGATTGGATTAGACTTCTGCAAGTACTTAGTGTTGGATGAAGCTGATAGGATGCTGGATATGGGATTTGAACCTCAGATACGTCGTATAGTTGAACAAGATACTATGCCACCAAAGGGCGTTCGTCACACCATGATGTTTAGTGCTACTTTTCCTAAAGAAATACAGATGCTTGCTCGTGACTTTTTGGATGAATATATCTTTTTGGCTGTAGGCAGAGTAGGCTCTACCTCTGAGAACATCACACAGAAAGTAGTTTGGGTGGAAGACTTAGATAAACGGTCATTTCTACTGGACCTTTTAGGTGCAACAGGGAGGGATTCACTTACTTTAGTGTTTGTGGAGACCAAAAAGGGAGCAGATTCCCTGGAGGATTTCTTATACCATGAAGGATATGCTTGTACTAGTATTCATGGAGACCGGTCACAGAGAGATCGAGAGGAGGCCCTTCACCAGTTTCGCTCGGGAAAAAGCCCAATTCTAGTGGCTACAGCTGTGGCAGCACGAGGACTAGACATTTCAAATGTGAGACATGTTATCAATTTTGATTTGCCAAGTGATATTGAAGAATATGTGCATCGTATTGGCCGTACAGGACGTGTAGGAAACCTGGGCCTTGCCACCTCATTCTTTAATGAAAAAAATATGAATATTACAAAGGATTTGTTGGATCTTCTTGTAGAAGCTAAACAAGAAGTGCCTTCTTGGTTGGAAAATATGGCTTATGAACACCACTACAAGGGTGGCAGTCGTGGACGATCTAAAAGTAATAGATTCAGTGGAGGATTTGGTGCCAGAGACTATCGACAAAGTAGTAGTTCCAGCAGTTCTGGCTTTGGTGCTAGTCGTGGAAGCAGCAGCCGCAGTGGTGGAGGTGGTTACAGCAACAGCAGAGGATTTGGTGGAGGTGGCTATGGAGGCTTCTACCATAGTGATGGATATGGAGGAAATTATAACTCCCAGGGGGTTGACTGGTGGGGCAACTGA
>Borang_DDX3Y
ATGAGTCATGTGGTGGTGAAAAATGACCCTGAACTGGACCAGCAGCTTGCTAACCTGGACCTGAACTCTGAAAAACAGAGTGGAGGAGCAAGTACAGCGAGCAAAGGGCGCTATATACCTCCTCACTTAAGGAACAGAGAAGCATCTAAAGGATTCCATGATAAAGACAGTTCAGGTTGGAGTTGCAGCAAAGATAAGGATGCATATAGCAGTTTCGGGTCTCGAGATTCTAGAGGAAAGTCTGGTTATTTCAGTGAACGTGGAAGTGGATCAAGGGGAAGATTTGATGATCGTGGACGGAGTGACTATGATGGTATTGGCAATCGTGACAGACCTGGCTTTGGCAGATTTGAACGGAGTGGACATAGTCGTTGGTGTGACAAGTCAGATGAAGATGACTGGTCAAAACCACTTCCACCAAGCGAACGCTTGGAGCAAGAACTGTTTTCTGGAGGAAACACTGGGATTAACTTTGAGAAATACGATGATATACCAGTAGAGGCAACCGGCAGTAACTGTCCTCCACATATTGAGAATTTTAGCGATATTGACATGGGAGAAATTATCATGGGGAACATTGAACTTACTCGCTATACTCGTCCTACTCCAGTGCAAAAACATGCCATTCCTATTATTAAGGGAAAAAGAGACTTAATGGCTTGTGCCCAAACAGGATCTGGGAAAACTGCAGCATTTCTTTTACCCATACTGAGTCAGATATATACAGATGGTCCAGGAGAAGCTTTGAAGGCTGTGAAGGAAAATGGAAGGTATGGGCGCCGCAAACAATATCCAATATCCTTGGTTTTAGCCCCAACAAGAGAATTGGCTGTACAGATCTATGAGGAAGCCAGAAAATTTTCCTACCGGTCTAGAGTTCGTCCTTGTGTAGTTTATGGTGGTGCTGATATTGGTCAGCAGATTCGGGACTTAGAACGTGGATGCCACTTGTTAGTAGCCACTCCAGGACGTCTAGTGGATATGATGGAAAGAGGAAAGATTGGATTAGACTTCTGCAAGTACTTAGTGTTGGATGAAGCTGATAGGATGCTGGATATGGGATTTGAACCTCAGATACGTCGTATAGTTGAACAAGATACTATGCCACCAAAGGGCGTTCGTCACACCATGATGTTTAGTGCTACTTTTCCTAAGGAAATACAGATGCTTGCTCGTGACTTTCTGGATGAATATATCTTTTTGGCTGTAGGTAGAGTAGGCTCTACCTCTGAGAACATCACACAGAAAGTAGTTTGGGTGGAAGACTTAGATAAACGGTCATTTCTGCTGGACCTTTTAGGTGCAACAGGGAGGGATTCACTGACTTTAGTGTTTGTGGAGACCAAAAAGGGAGCAGATTCCCTGGAGGATTTCTTATACCATGAAGGATATGCTTGTACTAGTATTCATGGAGACCGGTCACAGAGAGATCGAGAGGAGGCCCTTCACCAGTTTCGCTCGGGAAAAAGCCCAATTCTAGTGGCTACAGCTGTGGCAGCACGAGGACTAGACATTTCAAATGTGAGACACGTTATCAATTTTGATTTGCCAAGTGATATTGAAGAATATGTGCATCGTATTGGCCGTACAGGACGTGTAGGAAACCTGGGCCTTGCCACCTCATTCTTTAATGAAAAAAATATGAATATTACAAAGGATTTGTTGGATCTTCTTGTAGAAGCTAAACAAGAAGTGCCTTCTTGGTTGGAAAATATGGCTTATGAACACCACTACAAGGGTGGCAGTCGTGGACGATCTAAA------AGATTCAGTGGAGGATTTGGTGCCAGAGACTATCGACAAAGTAGTGGTTCCAGCAGTTCTGGCTTTGGTGCTAGTCGTGGAAGCAGCAGCCGCAGTGGTGGAAGTGGTTACGGCAACAGCAGAGGATTTGGTGGAGGTGGCTATGGAGGCTTCTACAATAGTGATGGATATGGAGGAAATTATAACTCCCAGGGGGTTGACTGGTGGGGCAACTGA
>Sorang_DDX3Y
ATGAGTCATGTGGTGGTGAAAAATGACCCTGAACTGGACCAGCAGCTTGCTAACCTGGACCTGAACTCTGAAAAACAGAGTGGAGGAGCAAGTACAGCGAGCAAAGGGCGCTATATACCTCCTCACTTAAGGAACAGAGAAGCATCTAAAGGATTCCATGATAAAGACAGTTCAGGTTGGAGTTGCAGCAAAGATAAGGATGCATATAGCAGTTTCGGGTCTCGAGATTCTAGAGGAAAGTCTGGTTATTTCAGTGAACGTGGAAGTGGATCAAGGGGAAGATTTGATGATCGTGGACGGAGTGACTATGATGGTATTGGCAATCGTGACAGACCTGGCTTTGGCAGATTTGAACGGAGTGGACATAGTCGTTGGTGTGACAAGTCAGATGAAGATGACTGGTCAAAACCACTTCCACCAAGCGAACGCTTGGAGCAAGAACTGTTTTCTGGAGGAAACACTGGGATTAACTTTGAGAAATACGATGATATACCAGTAGAGGCAACCGGCAGTAACTGTCCTCCACATATTGAGAATTTTAGCGATATTGACATGGGAGAAATTATCATGGGGAACATTGAACTTACTCGCTATACTCGTCCTACTCCAGTGCAAAAACATGCCATTCCTATTATTAAGGGAAAAAGAGACTTAATGGCTTGTGCCCAAACAGGATCTGGGAAAACTGCAGCATTTCTTTTACCCATACTGAGTCAGATATATACAGATGGTCCAGGAGAAGCTTTGAAGGCTGTGAAGGAAAATGGAAGGTATGGGCGCCGCAAACAATATCCAATATCCTTGGTTTTAGCCCCAACAAGAGAATTGGCTGTACAGATCTATGAGGAAGCCAGAAAATTTTCCTACCGGTCTAGAGTTCGTCCTTGTGTAGTTTATGGTGGTGCTGATATTGGTCAGCAGATTCGGGACTTAGAACGTGGATGCCACTTGTTAGTAGCCACTCCAGGACGTCTAGTGGATATGATGGAAAGAGGAAAGATTGGATTAGACTTCTGCAAGTACTTAGTGTTGGATGAAGCTGATAGGATGCTGGATATGGGATTTGAACCTCAGATACGTCGTATAGTTGAACAAGATACTATGCCACCAAAGGGCGTTCGTCACACCATGATGTTTAGTGCTACTTTTCCTAAGGAAATACAGATGCTTGCTCGTGACTTTCTGGATGAATATATCTTTTTGGCTGTAGGTAGAGTAGGCTCTACCTCTGAGAACATCACACAGAAAGTAGTTTGGGTGGAAGACTTAGATAAACGGTCATTTCTGCTGGACCTTTTAGGTGCAACAGGGAGGGATTCACTGACTTTAGTGTTTGTGGAGACCAAAAAGGGAGCAGATTCCCTGGAGGATTTCTTATACCATGAAGGATATGCTTGTACTAGTATTCATGGAGACCGGTCACAGAGAGATCGAGAGGAGGCCCTTCACCAGTTTCGCTCGGGAAAAAGCCCAATTCTAGTGGCTACAGCTGTGGCAGCACGAGGACTAGACATTTCAAATGTGAGACACGTTATCAATTTTGATTTGCCAAGTGATATTGAAGAATATGTGCATCGTATTGGCCGTACAGGACGTGTAGGAAACCTGGGCCTTGCCACCTCATTCTTTAATGAAAAAAATATGAATATTACAAAGGATTTGTTGGATCTTCTTGTAGAAGCTAAACAAGAAGTGCCTTCTTGGTTGGAAAATATGGCTTATGAACACCACTACAAGGGTGGCAGTCGTGGACGATCTAAA------AGATTCAGTGGAGGATTTGGTGCCAGAGACTATCGACAAAGTAGTGGTTCCAGCAGTTCTGGCTTTGGTGCTAGTCGTGGAAGCAGCAGCCGCAGTGGTGGAAGTGGTTACGGCAACAGCAGAGGATTTGGTGGAGGTGGCTATGGAGGCTTCTACAATAGTGATGGATATGGAGGAAATTATAACTCCCAGGGGGTTGACTGGTGGGGCAACTGA
>gibbon_DDX3Y
ATGAGTCATGTGGGGGTGAAAAATGACCCTGAACTGGACCAGCAGCTTGCTAATCTGGACCTGAACTCTGAAAAACAGAGTGGAGGAGCATCTACAGCGAGCAAAGGGCGCTATATACCTCCTCACTTAAGGAACAGAGAAGCATCCAAAGGATTCCATGATAAAGACAGTTCAGGTTGGAGTTGCAACAAAGATAAGGATGCATATAGCAGTTTTGCGTCTCGAGATTCTAGAGGAAAGTCTGGTTATTTCAGTGAACGTGGAAGTGGATCAAGGGGAAGATTTGATGACCGTGGACGGAGTGACTATGATGGTATTGGCAATCGTGACAGACCTGGCTTTGGAAGATTTGAACGGAGCGGACATAGTCGTTGGTGTGACAAGTCAGATGAAGATGATTGGTCAAAACCACTTCCACCAAGTGAACGCTTGGAGCAAGAACTGTTTTCTGGAGGAAACACGGGGATTAACTTTGAGAAATATGATGATATACCAGTAGAGGCAACTGGCAGTAACTGTCCTCCACATATTGAGAATTTCAGCGATATTGACATGGGAGAAATTATCATGGGGAACATTGAACTTACTCACTATACTCGTCCTACTCCAGTGCAAAAACATGCCATTCCCATTATTAAGGGAAAAAGAGACTTAATGGCTTGTGCCCAAACAGGATCTGGGAAAACTGCAGCATTTCTTTTACCCATACTGAGTCAGATATATACAGATGGTCCAGGAGAAGCCTTGAAGGCGGTGAAGGAAAATGGAAGGTATGGACGCCGCAAACAATATCCAATATCCTTGGTTTTAGCCCCAACAAGAGAATTGGCTGTACAGATCTATGAGGAAGCCAGAAAATTTTCCTACCGATCTAGAGTTCGTCCTTGTGTAGTTTATGGTGGTGCTGATATTGGTCAGCAGATTCGGGACTTAGAACGTGGATGCCACTTGTTAGTAGCCACTCCAGGACGTCTAGTGGACATGATGGAAAGAGGAAAGATTGGATTAGACTTCTGCAAGTACTTAGTGTTGGATGAAGCTGATAGGATGCTGGATATGGGATTTGAACCTCAGATACGTCGTATAGTTGAACAAGATACTATGCCACCAAAGGGCGTTCGTCACACCATGATGTTTAGTGCTACTTTTCCTAAGGAAATACAGATGCTTGCTCGTGACTTTTTGGATGAATATATCTTTTTGGCTGTAGGTAGAGTAGGCTCTACCTCTGAGAACATCACACAGAAAGTAGTTTGGGTGGAAGACTTAGATAAACGGTCATTTCTGCTGGACCTTTTAGGTGCAACAGGGAGGGATTCACTGACTTTAGTGTTTGTGGAGACCAAAAAGGGGGCAGATTCCCTGGAGGATTTCTTATACCATGAAGGATATGCTTGTACTAGTATTCATGGAGACCGGTCACAGAGAGATCGAGAGGAGGCCCTTCATCAGTTTCGCTCGGGAAAAAGCCCAATTCTAGTGGCTACAGCTGTGGCAGCACGAGGACTAGACATTTCAAATGTGAGACATGTTATCAATTTTGATTTGCCAAGTGATATTGAAGAATATGTGCATCGTATTGGCCGTACAGGACGTGTAGGAAACCTGGGCCTTGCCACCTCATTCTTTAATGAAAAAAATATGAATATTACAAAGGATTTGTTGGATCTTCTTGTAGAAGCTAAACAAGCAGTGCCTTCTTGGTTGGAAAATATGGCTTATGAACACCACTACAAGGGTGGCAGTCGTGGACGATCTAAA------AGATTCAGTGGAGGATTTGGTGCCAGAGACTATCGACAAAGTAGCGGTTCCAGCAGTTCTGGCTTTGGTGCTAGTCGTGGAAGCAGCAGCCGCAGTGGTGGAGGTGGTTACGGCAACAGCAGAGCATTTGGTGGAGGTGGCTATGGAGGCTTCTACAATAGTGATGGATATGGAGGAAATTATAACTCCCAGGGGGTTGACTGGTGGGGCAACTGA
==================================
### EIF1AY
>bonobo_EIF1AY
ATGCCCAAGAATAAAGGTAAAGGAGGTAAAAACAGGCGCAGGGGTAAAAATGAGAATGAATCTGAAAAAAGAGAGTTGGTGTTTAAAGAGGATGGACAAGAGTATGCTCAGGTAATCAAAATGTTGGGAAATGGACGATTGGAAGCATTGTGTTTTGATGGTGTAAAGAGGTTATGCCATATCAGAGGGAAATTGAGAAAAAAGGTTTGGATAAATACATCAGACATTATATTGGTTGGTCTACGGGACTATCAGGATAAGAAAGCTGATGTAATTTTAAAGTACAATGCAGATGAAGCTAGAAGCCTGAAGGCATATGGCGAGCTTCCAGAACATGCTAAAATCAATGAAACAGACACATTTGGTCCTGGAGATGATGATGAAGTCCAGTTTGATGATATTGGAGATGATGATGAAGACATTGATGATATCTAA
>chimp_EIF1AY
ATGCCCAAGAATAAAGGTAAAGGAGGTAAAAACAGGCGCAGGGGTAAAAATGAGAATGAATCTGAAAAAAGAGAGTTGGTGTTTAAAGAGGATGGACAAGAGTATGCTCAGGTAATCAAAATGTTGGGAAATGGACGATTGGAAGCATTGTGTTTTGATGGTGTAAAGAGGTTATGCCATATCAGAGGGAAATTGAGAAAAAAGGTTTGGATAAATACATCAGACATTATATTGGTTGGTCTACGGGACTATCAGGATAACAAAGCTGATGTAATTTTAAAGTACAATGCAGATGAAGCTAGAAGCCTGAAGGCATATGGCGAGCTTCCAGAACATGCTAAAATCAATGAAACAGACACATTTGGTCCTGGAGATGATGATGAAGTCCAGTTTGATGATATTGGAGATGATGATGAAGACATTGATGATATCTAA
>human_EIF1AY
ATGCCCAAGAATAAAGGTAAAGGAGGTAAAAACAGGCGCAGGGGTAAAAATGAGAATGAATCTGAAAAAAGAGAGTTGGTGTTTAAAGAGGATGGACAAGAGTATGCTCAGGTAATCAAAATGTTGGGAAATGGACGATTGGAAGCATTGTGTTTTGATGGTGTAAAGAGGTTATGCCATATCAGAGGGAAATTGAGAAAAAAGGTTTGGATAAATACATCAGACATTATATTGGTTGGTCTACGGGACTATCAGGATAACAAAGCTGATGTAATTTTAAAGTACAATGCAGATGAAGCTAGAAGCCTGAAGGCATATGGCGAGCTTCCAGAACATGCTAAAATCAATGAAACAGACACATTTGGTCCTGGAGATGATGATGAAATCCAGTTTGACGATATTGGAGATGATGATGAAGACATTGATGATATCTAA
>gorilla_EIF1AY
ATGCCCAAGAATAAAGGTAAAGGAGGTAAAAACAGGCGCAGGGGTAAAAATGAGAATGAATCTGAAAAAAGAGAGTTGGTGTTTAAAGAGGATGGACAAGAGTATGCTCAGGTAATCAAAATGTTGGGAAATGGACGATTGGAAGCATTGTGTTTTGATGGTGTAAAGAGGTTATGCCACATCAGAGGGAAATTGAGAAAAAAGGTTTGGATAAATACATCAGACATTATATTGGTTGGTCTACGGGACTATCAGGATAACAAAGCTGATGTAATTTTAAAGTACAATGCAGATGAAGCTAGAAGTCTGAAGGCATATGGCGAGCTTCCAGAACATGCTAAAATCAATGAAACAGACACATTTGGTCCTGGAGATGATGATGAAATCCAGTTTGATGATATTGGAGATGATGATGAAGACATTGATGATATCTAA
>Borang_EIF1AY
ATGCCCAAGAATAAAGGCAAAGGAGGTAAAAACAGGCGCAGGGGTAAAAATGAGAATGAATCTGAAAAAAGAGAGTTGGTGTTTAAAGAGGATGGACAAGAGTATGCTCAGGTAATCAAAATGTTGGGAAATGGACGACTGGAAGCATTGTGTTTTGATGGTGTAAAGAGGTTATGCCATATCAGAGGGAAATTGAGAAAAAAGGTTTGGATAAATACATCAGACATTATATTGGTTGGTTTACGGGACTATCAGGATAACAAAGCTGATGTAATTTTAAAGTACAATGCAGATGAAGCTAGAAGCCTGAAGGCATATGGCGAGCTTCCAGAACATGCTAAAATCAATGAAACAGACACATTTGGTCCTGGAGATGATGATGAAATCCAGTTTGACGATATTGGAGATGATGATGAAGACATTGATGATATCTAA
>Sorang_EIF1AY
ATGCCCAAGAATAAAGGCAAAGGAGGTAAAAACAGGCGCAGGGGTAAAAATGAGAATGAATCTGAAAAAAGAGAGTTGGTGTTTAAAGAGGATGGACAAGAGTATGCTCAGGTAATCAAAATGTTGGGAAATGGACGACTGGAAGCATTGTGTTTTGATGGTGTAAAGAGGTTATGCCATATCAGAGGGAAATTGAGAAAAAAGGTTTGGATAAATACATCAGACATTATATTGGTTGGTTTACGGGACTATCAGGATAACAAAGCTGATGTAATTTTAAAGTACAATGCAGATGAAGCTAGAAGCCTGAAGGCATATGGCGAGCTTCCAGAACATGCTAAAATCAATGAAACAGACACATTTGGTCCTGGAGATGATGATGAAATCCAGTTTGACGATATTGGAGATGATGATGAAGACATTGATGATATCTAA
==================================
### KDM5D masked
>bonobo_KDM5D
ATGGAACCGGGGTGTAACGAGTTCCTGCCGCCACCGGAGTGCCCGGTTTTTGAGCCTAGCTGGGCTGAATTCCAAGACCCGCTAGGCTACATTGCGAAAATAAGGCCCATAGCAGAGAAGTCTGGCATCTGCAAAATCCGCCCACCCGCGGATTGGCAGCCTCCTTTTGCAGTAGAAGTTGACAATTTCAGATTTACTCCTCGCATCCAAAGGCTAAATGAACTGGAGGCCCAAACTAGAGTGAAATTGAACTATTTGGATCAGATTGCAAAATTCTGGGAAATTCAAGGCTCCTCATTAAAGATTCCCAATGTGGAGCGGAAGATCTTGGACCTCTACAGCCTTAGTAAGATTGTGATAGAGGAAGGTGGCTATGAAGCCATCTGCAAGGATCGTCGGTGGGCTCGAGTTGCCCAGCGTCTCCACTACCCACCAGGCAAAAACATTGGCTCCCTGCTACGATCACATTACGAACGCATTATTTACCCCTATGAAATGTTTCAGTCTGGAGCCAACCATGTGCAATGTAACACACACCCGTTTGACAATGAGGTAAAAGATAAGGAATACAAGCCCCACAGCATCCCCCTTAGACAGTCTGTGCAACCTTCAAAGTTCAGCAGCTACAGTCGACGGGCAAAAAGGCTACAGCCTGATCCAGAGCCTACAGAGGAGGACATTGAGAAGAATCCAGAGCTAAAGAAGTTACAGATCTATGGGCCAGGTCCCAAAATGATGGGCTTGGGCCTTATGGCTAAGGATAAGGATAAGACTGTGCATAAGAAAGTCACATGCCCCCCAACTGTTACGGTGAAGGATGAGCAAAGTGGAGGTGGGAACGTGTCATCAACATTGCTCAAGCAGCACTTGAGCCTAGAGCCCTGCACTAAGACAACCATGCAACTTCGAAAGAATCACAGCAGTGCCCAGTTTATTGACTCATATATTTGCCAAGTATGCTCCCGTGGGGATGAAGATGATAAGCTTCTTTTCTGTGATGGCTGTGATGACAATTACCACATCTTCTGCTTGTTGCCACCCCTTCCTGAAATCCCCAGAGGCATCTGGAGGTGCCCAAAATGTATCTTGGCGGAGTGTAAACAGCCTCCTGAAGCTTTTGGATTTGAACAGGCTACCCAGGAGTACACTTTGCAGAGTTTTGGTGAAATGGCTGATTCCTTCAAGTCCGACTACTTCAACATGCCTGTACATATGGTGCCTACAGAACTTGTAGAGAAGGAATTCTGGAGGCTGGTGAGCAGCATTGAGGAAGACGTGACAGTTGAATATGGAGCTGATATTCATTCCAAAGAATTTGGCAGTGGCTTTCCTGTCAGCAATAGCAAACAAAACTTATCTCCTGAGGAGAAGGAGTATGCGACCAGTGGTTGGAACCTGAATGTGATGCCAGTGCTAGCTCAGTCTGTTCTCTGTCACATCAATGCAGACATCTCAGGCATGAAGGTGCCCTGGCTGTATGTGGGCATGGTTTTCTCAGCATTTTGTTGGCATATTGAGGATCACTGGAGTTACTCTATTAACTATCTGCATTGGGGTGAGCCGAAGACCTGGTATGGTGTACCCTCCCTGGCAGCAGAGCATTTGGAGGAGGTGATGAAGATGCTGACACCTGAGCTGTTTGATAGCCAGCCTGATCTCCTACACCAGCTTGTCACTCTCATGAATCCCAACACTTTGATGTCCCATGGTGTGCCAGTTGTCCGCACAAACCAGTGTGCAGGGGAATTTGTCATCACTTTTCCTCGTGCTTACCACAGTGGTTTTAACCAAGGCTACAATTTTGCTGAAGCTGTCAACTTTTGTACTGCTGACTGGCTACCTGCTGGACGCCAGTGCATTGAACACTACCGCCGGCTCCGGCGCTATTGTGTCTTCTCCCACGAGGAGCTCATCTGCAAGATGGCTGCCTTCCCAGAGACGTTGGATCTCAATCTAGCAGTAGCTGTGCACAAGGAGATGTTCATTATGGTTCAGGAGGAGCGACGTCTACGAAAGGCCCTTTTGGAGAAGGGCGTCACGGAGGCTGAGCGAGAGGCTTTTGAGCTGCTCCCAGATGATGAACGCCAGTGCATCAAGTGCAAGACCACGTGCTTCTTGTCAGCCCTGGCCTGCTACGACTGCCCAGATGGCCTTGTATGCCTTTCCCACATCAATGACCTCTGCAAGTGCTCTAGTAGCCGACAGTACCTACGGTATCGGTACACCTTGGATGAGCTCCCCACCATGCTGCATAAACTGAAGATTCGGGCTGAGTCTTTTGACACCTGGGCCAACAAAGTGCGAGTGGCCTTGGAGGTGGAGGATGGCCGTAAGCGCAGCTTTGAAGAGCTAAGGGCACTGGAGTCTGAGGCTCGTGAGAGGAGGTTTCCTAATAGTGAGCTGCTTCAGCGACTGAAGAACTGCCTGAGTGAGGTGGAGGCTTGTATTGCTCAAGTCCTGGGGCTGGTCAGTGGTCAGGTGGCCAGGATGGACACTCCACAGCTGACCTTGACTGAACTCCGGGTCCTTCTTGAGCAGATGGGCAGCCTGCCCTGTGCCATGCATCAGATTGGGGATGTCAAGGATGTCCTGGAACAGGTGGAGGCCTATCAAGCTGAGGCTCGTGAGGCTCTGGCCACACTGCCCTCTAGTCCAGGGCTATTGCGGTCCCTGTTGGAGAGGGGGCAGCAGCTGGGTGTAGAGGTGCCTGAAGCCCATCAGCTTCAGCAGCAGGTGGAGCAGGCGCAATGGCTAGATGAAGTGAAGCAGGCCCTGGCCCCTTCTGCTCACAGGGGCTCTCTGGTCATCATGCAGGGGCTTTTGGTTATGGGTGCCAAGATAGCCTCCAGCCCTTCTGTGGACAAGGCCCGGGCTGAGCTGCAAGAACTACTGACCATTGCAGAGCGCTGGGAAGAAAAGGCTCATTTCTGCCTGGAGGCCAGGCAGAAGCATCCACCAGCCACACTGGAAGCCATAATTCGTGAGACAGAAAACATCCCTGTTCACCTGCCTAACATCCAGGCTCTCAAAGAAGCTCTGACTAAGGCACAAGCTTGGATTGCTGATGTGGATGAGATCCAAAATGGTGACCACTACCCCTGTCTGGATGACTTGGAGGGCCTGGTGGCTGTGGGCCGGGACCTGCCTGTGGGGCTGGAAGAGCTGAGACAGCTAGAGCTGCAGGTATTGACAGCACATTCCTGGAGAGAGAAGGCCTCCAAGACCTTTCTCAAGAAGAATTCTTGCTACACACTGCTTGAGGTGCTTTGCCCGTGTGCAGACGCTGGCTCAGACAGCACCAAGCGTAGCCGGTGGATGGAGAAGGCGCTGGGGTTGTACCAGTGTGACACAGAGCTGCTGGGGCTGTCTGCACAGGACCTCAGAGACCCAGGCTCTGTGATTGTGGCCTTCAAGGAAGGGGAACAGAAGGAGAAGGAGGGTATCCTGCAGCTGCGTCGCACCAACTCAGCCAAGCCCAGTCCACTGGCACCATCCCTCATGGCCTCTTCTCCGACTTCTATCTGTGTGTGTGGGCAGGTGCCAGCTGGGGTGGGAGCTCTGCAGTGTGACCTGTGTCAGGACTGGTTCCATGGGCAGTGTGTGTCAGTGCCCCATCTCCTCACCTCTCCAAAGCCCAGTCTCACTTCATCTCCACTGCTAGCCTGGTGGGAATGGGACACAAAATTCCTGTGTCCACTGTGTATGCGCTCACGACGGCCACGCCTAGAGACAATCCTAGCCTTGCTGGTTGCCCTGCAGAGGCTGCCCGTGCGGCTGCCTGAGGGTGAGGCCCTTCAGTGTCTCACAGAGAGGGCCATTGGCTGGCAAGACCGTGCCAGAAAGGCTCTGGCCTCTGAAGATGTGACTGCTCTGTTGCGACACCTGGCTGAGCTTCGCCAACAGCTACAGGCCAAACCCAGACCGNNNNNNNNNNNNGTCTACACTTCAGCCACTGCCTGTGACCCTATCAGAGAAGGCAGTGGCAACAATATTTCTAAGGTCCAAGGGCTGCTGGAGAATGGAGACAGTGTGATCAGTCCTGAGAACATGGCTCCAGGAAAGGGCTCTGACCTGGAGCTACTGTCCTCACTGTTGCCGCAGTTGACTGGCCCTGTGTTGGAGCTGCCTGAGGCAATCCGGGCTCCCCTGGAGGAGCTTATGATGGAAGGGGACCTGCTTGAGGTGACCCTGGATGAGAACCACAGCATCTGGCAGCTGCTGCAGGCTGGACAGCCTCCAGACCTGGACAGAATTCGCACACTTCTGGAGCTGGAAAAATTTGAACATCAAGGGAGTCGGACAAGGAGCCGGGCTCTGGAGAGGCGACGGCGGCAGCAGAAGGTGGATCAGGGTAGAAACGTTGAGAATCTTGTTCAACAGGAGCTTCAGTCAAAAAGGGCTCGGAGCTCAGGGATTATGTCTCAGGTGGGCCGAGAAGAAGAACATTATCAGGAGAAAGCAGACCGTGAAAATATGTTCCTGACACCTTCCACAGACCACAGCCCTTTCTTGAAAGGAAACCAAAATAGCTTACAACACAAGGATTCAGGCTCTTCAGCTGCTTGTCCTTCTTTAATGCCTTGGCTACAACTCTCCTACTCTGATGAGCAACAGTTGTGA
>chimp_KDM5D
ATGGAACCGGGGTGTAACGAGTTCCTGCCGCCACCGGAGTGCCCGGTTTTTGAGCCTAGCTGGGCTGAATTCCAAGACCCGCTAGGCTACATTGCGAAAATAAGGCCCATAGCAGAGAAGTCTGGCATCTGCAAAATCCGCCCACCCGCGGATTGGCAGCCTCCTTTTGCAGTAGAAGTTGACAATTTCAGATTTACTCCTCGCATCCAAAGGCTAAATGAACTGGAGGCCCAAACTAGAGTGAAATTGAACTATTTGGATCAGATTGCAAAATTCTGGGAAATTCAAGGCTCCTCATTAAAGATTCCCAATGTGGAGCGGAAGATCTTGGACCTCTACAGCCTTAGTAAGATTGTGATAGAGGAAGGTGGCTATGAAGCCATCTGCAAGGATCGTCGGTGGGCTCGAGTTGCCCAGCGTCTCCACTACCCACCAGGCAAAAACATTGGCTCCCTGCTACGATCACATTACGAACGCATTATTTACCCCTATGAAATGTTTCAGTCTGGAGCCAACCATGTGCAATGTAACACACACCCGTTTGACAATGAGGTAAAAGATAAGGAATACAAGCCCCACAGCATCCCCCTTAGACAGTCTGTGCAACCTTCAAAGTTCAGCAGCTACAGTCGACGGGCAAAAAGGCTACAGCCTGATCCAGAGCCTACAGAGGAGGACATTGAGAAGAATCCAGAGCTAAAGAAGTTACAGATCTATGGGCCAGGTCCCAAAATGATGGGCTTGGGCCTTATGGCTAAGGATAAGGATAAGACTGTGCATAAGAAAGTCACATGCCCCCCAACTGTTACGGTGAAGGATGAGCAAAGTGGAGGTGGGAACGTGTCATCAACATTGCTCAAGCAGCACTTGAGCCTAGAGCCCTGCACTAAGACAACCATGCAACTTCGAAAGAATCACAGCAGTGCCCAGTTTATTGACTCATATATTTGCCAAGTATGCTCCCGTGGGGATGAAGATGATAAGCTTCTTTTCTGTGATGGCTGTGATGACAATTACCACATCTTCTGCTTGTTGCCACCCCTTCCTGAAATCCCCAGAGGCATCTGGAGGTGCCCAAAATGTATCTTGGCGGAGTGTAAACAGCCTCCTGAAGCTTTTGGATTTGAACAGGCTACCCAGGAGTACACTTTGCAGAGTTTTGGTGAAATGGCTGATTCCTTCAAGTCCGACTACTTCAACATGCCTGTACATATGGTGCCTACAGAACTTGTAGAGAAGGAATTCTGGAGGCTGGTGAGCAGCATTGAGGAAGACGTGACAGTTGAATATGGAGCTGATATTCATTCCAAAGAATTTGGCAGTGGCTTTCCTGTCAGCAATAGCAAACAAAACTTATCTCCTGAGGAGAAGGAGTATGCGACCAGTGGTTGGAACCTGAATGTGATGCCAGTGCTAGCTCAGTCTGTTCTCTGTCACATCAATGCAGACATCTCAGGCATGAAGGTGCCCTGGCTGTATGTGGGCATGGTTTTCTCAGCATTTTGTTGGCATATTGAGGATCACTGGAGTTACTCTATTAACTATCTGCATTGGGGTGAGCCGAAGACCTGGTATGGTGTACCCTCCCTGGCAGCAGAGCATTTGGAGGAGGTGATGAAGATGCTGACACCTGAGCTGTTTGATAGCCAGCCTGATCTCCTACACCAGCTTGTCACTCTCATGAATCCCAACACTTTGATGTCCCATGGTGTGCCAGTTGTCCGCACAAACCAGTGTGCAGGGGAATTTGTCATCACTTTTCCTCGTGCTTACCACAGTGGTTTTAACCAAGGCTACAATTTTGCTGAAGCTGTCAACTTTTGTACTGCTGACTGGCTACCTGCTGGACGCCAGTGCATTGAACACTACCGCCGGCTCCGGCGCTATTGTGTCTTCTCCCACGAGGAGCTCATCTGCAAGATGGCTGCCTTCCCAGAGACGTTGGATCTCAATCTAGCAGTAGCTGTGCACAAGGAGATGTTCATTATGGTTCAGGAGGAGCGACGTCTACGAAAGGCCCTTTTGGAGAAGGGCGTCACGGAGGCTGAGCGAGAGGCTTTTGAGCTGCTCCCAGATGATGAACGCCAGTGCATCAAGTGCAAGACCACGTGCTTCTTGTCAGCCCTGGCCTGCTACGACTGCCCAGATGGCCTTGTATGCCTTTCCCACATCAATGACCTCTGCAAGTGCTCTAGTAGCCGACAGTACCTACGGTATCGGTACACCTTGGATGAGCTCCCCACCATGCTGCATAAACTGAAGATTCGGGCTGAGTCTTTTGACACCTGGGCCAACAAAGTGCGAGTGGCCTTGGAGGTGGAGGATGGCCGTAAGCGCAGCTTTGAAGAGCTAAGGGCACTGGAGTCTGAGGCTCGTGAGAGGAGGTTTCCTAATAGTGAGCTGCTTCAGCGACTGAAGAACTGCCTGAGTGAGGTGGAGGCTTGTATTGCTCAAGTCCTGGGGCTGGTCAGTGGTCAGGTGGCCAGGATGGACACTCCACAGCTGACCTTGACTGAACTCCGGGTCCTTCTTGAGCAGATGGGCAGCCTGCCCTGTGCCATGCATCAGATTGGGGATGTCAAGGATGTCCTGGAACAGGTGGAGGCCTATCAAGCTGAGGCTCGTGAGGCTCTGGCCACACTGCCCTCTAGTCCAGGGCTATTGCGGTCCCTGTTGGAGAGGGGGCAGCAGCTGGGTGTAGAGGTGCCTGAAGCCCATCAGCTTCAGCAGCAGGTGGAGCAGGCGCAATGGCTAGATGAAGTGAAGCAGGCCCTGGCCCCTTCTGCTCACAGGGGCTCTCTGGTCATCATGCAGGGGCTTTTGGTTATGGGTGCCAAGATAGCCTCCAGCCCTTCTGTGGACAAGGCCCGGGCTGAGCTGCAAGAACTACTGACCATTGCAGAGCGCTGGGAAGAAAAGGCTCATTTCTGCCTGGAGGCCAGGCAGAAGCATCCACCAGCCACACTGGAAGCCATAATTCGTGAGACAGAAAACATCCCTGTTCACCTGCCTAACATCCAGGCTCTCAAAGAAGCTCTGACTAAGGCACAAGCTTGGATTGCTGATGTGGATGAGATCCAAAATGGTGACCACTACCCCTGTCTGGATGACTTGGAGGGCCTGGTGGCTGTGGGCCGGGACCTGCCTGTGGGGCTGGAGGAGCTGAGACAGCTAGAACTGCAGGTATTGACAGCACATTCCTGGAGAGAGAAGGCCTCCAAGACCTTTCTCAAGAAGAATTCTTGCTACACACTGCTTGAGGTGCTTTGCCCGTGTGCAGACGCTGGCTCAGACAGCACCAAGCGTAGCCGGTGGATGGAGAAGGCGCTGGGGTTGTACCAGTGTGACACAGAGCTGCTGGGGCTGTCTGCACAGGACCTCAGAGACCCAGGCTCTCTGATTGTGGCCTTCAAGGAAGGGGAACAGAAGGAGAAGGAGGGTATCCTGCAGCTGCGTCGCACCAACTCAGCCAAGCCCAGTCCACTGGCACCATCCCTCATGGCCTCTTCTCCGACTTCTATCTGTGTGTGTGGGCAGGTGCCAGCTGGGGTGGGAGCTCTGCAGTGTGACCTGTGTCAGGACTGGTTCCATGGGCAGTGTGTGTCAGTGCCCCATCTCCTCACCTCTCCAAAGCCCAGTCTCACTTCATCTCCACTGCTAGCCTGGTGGGAATGGGACACAAAATTCCTGTGTCCACTGTGTATGCGCTCACGACGGCCACGCCTAGAGACAATCCTAGCCTTGCTGGTTGCCCTGCAGAGGCTGCCCGTGCGGCTGCCTGAGGGTGAGGCCCTTCAGTGTCTCACAGAGAGGGCCATTGGCTGGCAAGACCGTGCCAGAAAGGCTCTGGCCTCTGAAGATGTGACTGCTCTGTTGCGACACCTGGCTGAGCTTCGCCAACAGCTACAGGCCAAACCCAGACCGNNNNNNNNNNNNGTCTACACTTCAGCCACTGCCTGTGACCCTATCAGAGAAGGCAGTGGCAACAATATTTCTAAGGTCCAAGGGCTGCTGGAGAATGGAGACAGTGTGATCAGTCCTGAGAACATGGCTCCAGGAAAGGGCTCTGACCTGGAGCTACTGTCCTCACTGTTGCCGCAGTTGACTGGCCCTGTGTTGGAGCTGCCTGAGGCAATCCGGGCTCCCCTGGAGGAGCTCATGATGGAAGGGGACCTGCTTGAGGTGACCCTGGATGAGAACCACAGCATCTGGCAGCTGCTGCAGGCTGGACAGCCTCCAGACCTGGACAGAATTCGCACACTTCTGGAGCTGGAAAAATTTGAACATCAAGGGAGTCGGACAAGGAGCCGGGCTCTGGAGAGGCGACGGCGGCAGCAGAAGGTGGATCAGGGTAGAAACGTTGAGAATCTTGTTCAACAGGAGCTTCAGTCAAAAAGGGCTCGGAGCTCAGGGATTATGTCTCAGGTGGGCCGAGAAGAAGAACATTATCAGGAGAAAGCAGACCGTGAAAATATGTTCCTGACACCTTCCACAGACCACAGCCCTTCCTTGAAAGGAAACCAAAATAGCTTACAACACAAGGATTCAGGCTCTTCAGCTGCTTGTCCTTCTTTAATGCCTTGGCTACAACTCTCCTACTCTGATGAGCAACAGTTGTGA
>human_KDM5D
ATGGAACCGGGGTGTGACGAGTTCCTGCCGCCACCGGAGTGCCCGGTTTTTGAGCCTAGCTGGGCTGAATTCCAAGACCCGCTTGGCTACATTGCGAAAATAAGGCCCATAGCAGAGAAGTCTGGCATCTGCAAAATCCGCCCACCCGCGGATTGGCAGCCTCCTTTTGCAGTAGAAGTTGACAATTTCAGATTTACTCCTCGCGTCCAAAGGCTAAATGAACTGGAGGCCCAAACTAGAGTGAAATTGAACTATTTGGATCAGATTGCAAAATTCTGGGAAATTCAAGGCTCCTCTTTAAAGATTCCCAATGTGGAGCGGAAGATCTTGGACCTCTACAGCCTTAGTAAGATTGTGATTGAGGAAGGTGGCTATGAAGCCATCTGCAAGGATCGTCGGTGGGCTCGAGTTGCCCAGCGTCTCCACTACCCACCAGGCAAAAACATTGGCTCCCTGCTACGATCACATTACGAACGCATTATTTACCCCTATGAAATGTTTCAGTCTGGAGCCAACCATGTGCAATGTAACACACACCCGTTTGACAATGAGGTAAAAGATAAGGAATACAAGCCCCACAGCATCCCCCTTAGACAGTCTGTGCAGCCTTCAAAGTTCAGCAGCTACAGTCGACGGGCAAAAAGGCTACAGCCTGATCCAGAGCCTACAGAGGAGGACATTGAGAAGCATCCAGAGCTAAAGAAGTTACAGATATATGGGCCAGGTCCCAAAATGATGGGCTTGGGCCTTATGGCTAAGGATAAGGATAAGACTGTGCATAAGAAAGTCACATGCCCCCCAACTGTTACGGTGAAGGATGAGCAAAGTGGAGGTGGGAACGTGTCATCAACATTGCTCAAGCAGCACTTGAGCCTAGAGCCCTGCACTAAGACAACCATGCAACTTCGAAAGAATCACAGCAGTGCCCAGTTTATTGACTCATATATTTGCCAAGTATGCTCCCGTGGGGATGAAGATGATAAGCTTCTTTTCTGTGATGGCTGTGATGACAATTACCACATCTTCTGCTTGTTACCACCCCTTCCTGAAATCCCCAGAGGCATCTGGAGGTGCCCAAAATGTATCTTGGCGGAGTGTAAACAGCCTCCTGAAGCTTTTGGATTTGAACAGGCTACCCAGGAGTACAGTTTGCAGAGTTTTGGTGAAATGGCTGATTCCTTCAAGTCCGACTACTTCAACATGCCTGTACATATGGTGCCTACAGAACTTGTAGAGAAGGAATTCTGGAGGCTGGTGAGCAGCATTGAGGAAGACGTGACAGTTGAATATGGAGCTGATATTCATTCCAAAGAATTTGGCAGTGGCTTTCCTGTCAGCAATAGCAAACAAAACTTATCTCCTGAGGAGAAGGAGTATGCGACCAGTGGTTGGAACCTGAATGTGATGCCAGTGCTAGATCAGTCTGTTCTCTGTCACATCAATGCAGACATCTCAGGCATGAAGGTGCCCTGGCTGTACGTGGGCATGGTTTTCTCAGCATTTTGTTGGCATATTGAGGATCACTGGAGTTACTCTATTAACTATCTGCATTGGGGTGAGCCGAAGACCTGGTATGGTGTACCCTCCCTGGCAGCAGAGCATTTGGAGGAGGTGATGAAGATGCTGACACCTGAGCTGTTTGATAGCCAGCCTGATCTCCTACACCAGCTTGTCACTCTCATGAATCCCAACACTTTGATGTCCCATGGTGTGCCAGTTGTCCGCACAAACCAGTGTGCAGGGGAGTTTGTCATCACTTTTCCTCGTGCTTACCACAGTGGTTTTAACCAAGGCTACAATTTTGCTGAAGCTGTCAACTTTTGTACTGCTGACTGGCTACCTGCTGGACGCCAGTGCATTGAACACTACCGCCGGCTCCGGCGCTATTGTGTCTTCTCCCACGAGGAGCTCATCTGCAAGATGGCTGCCTTCCCAGAGACGTTGGATCTCAATCTAGCAGTAGCTGTGCACAAGGAGATGTTCATTATGGTTCAGGAGGAGCGACGTCTACGAAAGGCCCTTTTGGAGAAGGGCGTCACGGAGGCTGAGCGAGAGGCTTTTGAGCTGCTCCCAGATGATGAACGCCAGTGCATCAAGTGCAAGACCACGTGCTTCTTGTCAGCCCTGGCCTGCTACGACTGCCCAGATGGCCTTGTATGCCTTTCCCACATCAATGACCTCTGCAAGTGCTCTAGTAGCCGACAGTACCTCCGGTATCGGTACACCTTGGATGAGCTCCCCACCATGCTGCATAAACTGAAGATTCGGGCTGAGTCTTTTGACACCTGGGCCAACAAAGTGCGAGTGGCCTTGGAGGTGGAGGATGGCCGTAAACGCAGCTTTGAAGAGCTAAGGGCACTGGAGTCTGAGGCTCGTGAGAGGAGGTTTCCTAATAGTGAGCTGCTTCAGCGACTGAAGAACTGCCTGAGTGAGGTGGAGGCTTGTATTGCTCAAGTCCTGGGGCTGGTCAGTGGTCAGGTGGCCAGGATGGACACTCCACAGCTGACCTTGACTGAACTCCGGGTCCTTCTTGAGCAGATGGGCAGCCTGCCCTGTGCCATGCATCAGATTGGGGATGTCAAGGATGTCCTGGAACAGGTGGAGGCCTATCAAGCTGAGGCTCGTGAGGCTCTGGCCACACTGCCCTCTAGTCCAGGGCTATTGCGGTCCCTGTTGGAGAGGGGGCAGCAGCTGGGTGTAGAGGTGCCTGAAGCCCATCAGCTTCAGCAGCAGGTGGAGCAGGCGCAATGGCTAGATGAAGTGAAGCAGGCCCTGGCCCCTTCTGCTCACAGGGGCTCTCTGGTCATCATGCAGGGGCTTTTGGTTATGGGTGCCAAGATAGCCTCCAGCCCTTCTGTGGACAAGGCCCGGGCTGAGCTGCAAGAACTACTGACCATTGCAGAGCGCTGGGAAGAAAAGGCTCATTTCTGCCTGGAGGCCAGGCAGAAGCATCCACCAGCCACATTGGAAGCCATAATTCGTGAGACAGAAAACATCCCTGTTCACCTGCCTAACATCCAGGCTCTCAAAGAAGCTCTGACTAAGGCACAAGCTTGGATTGCTGATGTGGATGAGATCCAAAATGGTGACCACTACCCCTGTCTAGATGACTTGGAGGGCCTGGTGGCTGTGGGCCGGGACCTGCCTGTGGGGCTGGAAGAGCTGAGACAGCTAGAGCTGCAGGTATTGACAGCACATTCCTGGAGAGAGAAGGCCTCCAAGACCTTTCTCAAGAAGAATTCTTGCTACACACTGCTTGAGGTGCTTTGCCCGTGTGCAGACGCTGGCTCAGACAGCACCAAGCGTAGCCGGTGGATGGAGAAGGCGCTGGGGTTGTACCAGTGTGACACAGAGCTGCTGGGGCTGTCTGCACAGGACCTCAGAGACCCAGGCTCTGTGATTGTGGCCTTCAAGGAAGGGGAACAGAAGGAGAAGGAGGGTATCCTGCAGCTGCGTCGCACCAACTCAGCCAAGCCCAGTCCACTGGCACCATCCCTCATGGCCTCTTCTCCGACTTCTATCTGTGTGTGTGGGCAGGTGCCAGCTGGGGTGGGAGTTCTGCAGTGTGACCTGTGTCAGGACTGGTTCCATGGGCAGTGTGTGTCAGTGCCCCATCTCCTCACCTCTCCAAAGCCCAGTCTCACTTCATCTCCACTGCTAGCCTGGTGGGAATGGGACACAAAATTCCTGTGTCCACTGTGTATGCGCTCACGACGGCCACGCCTAGAGACAATCCTAGCCTTGCTGGTTGCCCTGCAGAGGCTGCCCGTGCGGCTGCCTGAGGGTGAGGCCCTTCAGTGTCTCACAGAGAGGGCCATTGGCTGGCAAGACCGTGCCAGAAAGGCTCTGGCCTCTGAAGATGTGACTGCTCTGTTGCGACAGCTGGCTGAGCTTCGCCAACAGCTACAGGCCAAACCCAGACCANNNNNNNNNNNNGTCTACACTTCAGCCACTGCCTGTGACCCTATCAGAGAAGGCAGTGGCAACAATATTTCTAAGGTCCAAGGGCTGCTGGAGAATGGAGACAGTGTGACCAGTCCTGAGAACATGGCTCCAGGAAAGGGCTCTGACCTGGAGCTACTGTCCTCACTGTTGCCGCAGTTGACTGGCCCTGTGTTGGAGCTGCCTGAGGCAATCCGGGCTCCCCTGGAGGAGCTCATGATGGAAGGGGACCTGCTTGAGGTGACCCTGGATGAGAACCACAGCATCTGGCAGCTGCTGCAGGCTGGACAGCCTCCAGACCTGGACAGAATTCGCACACTTCTGGAGCTGGAAAAATTTGAACATCAAGGGAGTCGGACAAGGAGCCGGGCTCTGGAGAGGCGACGGCGGCGGCAGAAGGTGGATCAGGGTAGAAACGTTGAGAATCTTGTTCAACAGGAGCTTCAGTCAAAAAGGGCTCGGAGCTCAGGGATTATGTCTCAGGTGGGCCGAGAAGAAGAACATTATCAGGAGAAAGCAGACCGTGAAAATATGTTCCTGACACCTTCCACAGACCACAGCCCTTTCTTGAAAGGAAACCAAAATAGCTTACAACACAAGGATTCAGGCTCTTCAGCTGCTTGTCCTTCTTTAATGCCTTTGCTACAACTCTCCTACTCTGATGAGCAACAGTTGTGA
>gorilla_KDM5D
ATGGAACCGGGGTGTGACGAGTTCCTGCCGCCGCCAGAGTGCCCGGTTTTTGAGCCTAGCTGGGCTGAATTCCAAGACCCGCTAGGCTACATTGCGAAAATAAGGCCCATAGCAGAGAAGTCTGGCATCTGCAAAATCCGCCCACCCGCGGATTGGCAGCCTCCTTTTGCAGTAGAAGTTGACAATTTCAGATTTACTCCTCGCATCCAAAGGCTAAATGAACTGGAGGCCCAGACTAGAGTGAAATTGAACTATTTGGATCAGATTGCAAAATTCTGGGAAATTCAAGGCTCCTCATTAAAGATTCCCAATGTGGAGCGGAAGATCTTGGACCTCTACAGCCTTAGTAAGATTGTGATAGAGGAAGGTGGCTATGAAGCCATCTGCAAGGATCGTCGGTGGGCTCGAGTTGCCCAGCGTCTCCACTACCCACCAGGCAAAAACATTGGCTCCCTGCTACGATCACATTACGAACGCATTATTTACCCCTATGAAATGTTTCAGTCTGGAGCCAACCATGTGCAATGTAACACACACCCGTTTGACAATGAGGTAAAAGATAAGGAATACAAGCCCCACAGCATCCCCCTTAGACAGTCTGTGCAACCTTCAAAGTTCAGCAGCTACAGTCGACGGGCAAAAAGGCTACAGCCTGATCCAGAGCCTACAGAGGAGGACATTGAGAAGAATCCAGAGCTAAAGAAGTTACAGATCTATGGGCCAGGTCCCAAAATGATGGGCTTGGGCCTTATGGCTAAGGATAAGGATAAGACTGTGCATAAGAAAGTCACATGCCCCCCAACTGTTATGGTGAAGGATGAGCAAAGTGGAGGTGGGAACGTGTCATCAACATTGCTCAAGCAGCACTTGAGCCTAGAGCCCTGCACTAAGACAACCATGCAGCTTCGAAAGAATCACAGCAGTGCCCAGTTTATTGACTCATATATTTGCCAAGTATGCTCCCGTGGGGATGAAGATGATAAGCTTCTTTTCTGTGATGGTTGTGATGACAATTACCACATCTTCTGCTTGTTGCCACCCCTTCCTGAAATCCCCAGAGGCATCTGGAGGTGCCCAAAATGTATCTTGGCGGAGTGTAAACAGCCTCCTGAAGCTTTTGGATTTGAACAGGCTACCCAGGAGTACACTTTGCAGAGTTTTGGTGAAATGGCTGATTCCTTCAAGTCTGACTACTTCAACATGCCTGTACATATGGTGCCTACAGAACTTGTAGAGAAGGAATTCTGGAGGCTGGTGAGCAGCATTGAGGAAGACGTGACAGTTGAATATGGAGCTGATATTCATTCCAAAGAATTTGGCAGTGGCTTTCCTGTCAGCAATAGCAAACAAAACTTATCTCCTGAGGAGAAGGAGTATGCGACCAGTGGTTGGAACCTGAATGTGATGCCGGTGCTAGATCAGTCTGTTCTCTGTCACATCAATGCAGACATCTCAGGCATGAAGGTGCCCTGGCTGTATGTGGGCATGGTTTTCTCAGCATTTTGTTGGCATATTGAGGATCACTGGAGTTACTCTATTAACTATCTGCATTGGGGTGAGCCAAAGACCTGGTATGGTGTACCCTCCCTGGCAGCAGAGCATTTGGAGGAGGTGATGAAGATGCTGACACCTGAGCTGTTTGATAGCCAGCCTGATCTCCTACACCAGCTTGTCACTCTCATGAATCCCAACACTTTGATGTCCCATGGTGTGCCAGTTGTCCGCACAAACCAGTGTGCAGGGGAATTTGTCATCACTTTTCCTCGTGCTTACCACAGTGGTTTTAACCAAGGCTACAATTTTGCTGAAGCTGTCAACTTTTGTACTGCTGACTGGCTACCTGCTGGACGCCAGTGCATTGAACACTACCGCCGGCTCCGGCGCTATTGTGTCTTCTCCCACGAGGAGCTCATCTGCAAGATGGCTGCCTTCCCAGAGACGTTGGATCTCAATCTAGCAGTAGCTGTGCACAAGGAGATGTTCATTATGGTTCAGGAGGAGCGACGTCTACGAAAGGCCCTTTTGGAGAAGGGCGTCACGGAGGCTGAGCGAGAGGCTTTTGAGCTGCTCCCAGATGATGAACGCCAGTGCATCAAGTGCAAGACCACGTGCTTCTTGTCAGCCCTGGCCTGCTATGACTGCCCAGATGGCCTTGTATGCCTTTCCCACATCAATGACCTCTGCAAGTGCTCTAGCAGCCGACAGTACCTACGGTATCGGTACACCTTGGATGAGCTCCCCACCATGCTGCATAAACTGAAGATTCGGGCTGAGTCTTTTGACACCTGGGCCAACAAAGTGCGAGTGGCCTTGGAGGTGGAGGATGGCCGTAAGCGCAGCTTTGAAGAGCTAAGGGCACTGGAGTCTGAGGCTCGTGAGAGGAGGTTTCCTAATAGTGAGCTGCTTCAGCGACTGAAGAACTGCCTGAGTGAGGTGGAGGCTTGTATTGCTCAAGTCCTGGGGCTGGTCAGTGGTCAGGTGGCCAGGATGGACACTCCACAGCTGACCTTGACTGAACTCCGGGTCCTTCTTGAGCAGATGGGCAGCCTGCCCTGTGCCATGCATCAGATTGGGGATGTCAAGGATGTCCTGGAACAGGTGGAGGCCTATCAAGCTGAGGCTCGTGAGGCTCTGGCCACACTGCCCTCTAGTCCAGGGCTATTGCGGTCCCTGTTGGAGAGGGGGCAGCAGCTGGGTATAGAGGTGCCTGAAGCCCATCAGCTTCAGCAGCAGGTGGAGCAGGTGCAATGGCTAGATGAAGTGAAGCAGGCCCTGGCCCCTTCTGCTCACAGGGGCTCTCTGGTCATCATGCAGGGGCTTTTGGTTATGGGTGCCAAGATAGCCTCCAGCCCTTCTGTGGACAAGGCCCGGGCTGAGCTGCAAGAGCTACTGACCATTGCAGAGCGCTGGGAAGAAAAGGCTCATTTCTGCCTGGAGGCCAGGCAGAAGCATCCACCAGCCACATTGGAAGCCATAATTCGTGAGACAGAAAACATCCCTGTTCACCTGCCTAACATCCAGGCTCTCAAAGAAGCTCTGACTAAGGCACAAGCTTGGATTGCCGATGTGGATGAGATCCAAAATGGTGACCACTACCCCTGTCTGGATGACTTGGAGGGCCTGGTGGCTGTGGGCCGGGACCTGCCTGTGGGGCTGGAAGAGCTGAGACAGCTAGAGCTGCAGGTATTGACAGCACATTCCTGGAGAGAGAAAGCCTCCAAGACCTTTCTTAAGAAGAATTCTTGCTACACACTGCTTGAGGTGCTTTGCCCGTGTGCAGACGCTGGCTCAGACAGCACCAAGCGTAGCCGGTGGATGGAGAAGGCGCTGGGGTTGTACCAGTGTGACACAGAGCTGCTGGGGCTGTCTGCACAGGACCTCAGAGACCCAGGCTCTGTGATTGTGGCCTTCAAGGAAGGGGAACAGAAGGAGAAGGAGGGTATCCTGCAGCTGCGTCGCACCAACTCAGCCAAGCCCAGTCCACTGGCACCATCCCTCATGGCCTCTTCTCCGACTTCTATCTGTGTGTGTGGGCAGGTGCCAGCTGGGGTGGGAGCTCTGCAGTGTGACCTGTGTCAGGACTGGTTCCATGGGCAGTGTGTGTCAGTGCCCCATCTCCTCGCCTCTCCAAAGCCCAGTCTAACTTCATCTCCACTGCTAGCCTGGTGGGAATGGGACACAAAATTCCTGTGTCCACTGTGTATGCGCTCACGACGGCCACGCCTAGAGACGATCCTAGCCTTGCTGGTTGCCCTGCAGAGGCTGCCCGTGCGGCTGCCTGAGGGTGAGGCCCTTCAGTGTCTCACAGAGAGGGCCATTGGCTGGCAAGACCGTGCCAGAAAGGCTCTGGCCTCTGAAGATGTGACTGCTTTGTTGCGACAGCTGGCTGAGCTTCGCCAACAGCTACAGGCCAAACCCAGACCANNNNNNNNNNNNGTCTATACTTCAGCCACTGCCTGTGACCCTATCAGAGAAGGCAGTGGCAACAATATTTCTAAGGTCCAAGGGCTGCTGGAGAATGGAGACAGTGTGACCAGTCCTGAGAACATGGCTCCAGGAAAGGGCTCTGACCTGGAGCTACTGTCCTCACTGTTGCCGCAGTTGACTGGCCCTGTGTTGGAGCTGCCTGAGGCAATCCGGGCTCTCCTGGAGGAGCTCATGATGGAAGGGGACCTGCTTGAGGTGACCCTGGATGAGAACCACAGCATCTGGCAGCTGCTGCAGGCTGGACAGCCTCCAGACCTGGACAGAATTCGCACACTTCTGGAGCTGGAAAAGTTTGAACATCAAGGGAGTCGGACAAGGAGCCGGGCTCTGGAGAGGCGACGGCGGCGGCAGAAGGTGGATCAGGGTAGAAACGTTGAGAATCTTGTTCAACAGGAGCTTCAGTCAAAAAGGGCTCGGAGCTCAGGGATTATGTCTCAGGTGGGCCGAGAAGAAGAACGTTATCAGGAGAAAGCAGACCGTGAAAATATGTTCCTGACACCTTCCACAGACCACAGCCCTTTCTTGAAAGGAAGCCAAAATAGCTTACAATACAAGGATTCAGGCTCTTCAGCTGCTTGTCCTTCTTTAATGCCTTTGCTACAACTCTCCTACTCTGATGAGCAACAGTTGTGA
>Borang_KDM5D
ATGGAACCGGGGTGTGACGAGTTCCTGCCGCCGCCGGAATGCCCGGTTTTTGAGCCTAGCTGGGCTGAATTCCAAGACCCGCTAGGCTACATTGCGAAAATAAGGCCCATAGCAGAGAAGTCTGGCATCTGCAAAATCCGCCCACCCGCAGACTGGCAGCCTCCTTTTGCAGTAGAAGTTGACAATTTCAGATTTACTCCTCGCATCCAAAGGCTAAATGAACTGGAGGCCCAGACTAGAGTGAAATTGAACTATTTGGATCAGATTGCAAAATTCTGGGAAATTCAAGGCTCCTCATTAAAGATTCCCAATGTGGAGCGGAAGATCTTGGACCTCTACAGCCTTAGTAAGATCGTGATAGAGGAAGGTGGCTATGAAGCCATCTGCAAGGATCGTCGGTGGGCTCGAGTTGCCCAGCGTCTCCACTACCCACCAGGCAAAAATATTGGCTCCCTGCTACGATCACATTATGAACGCATTATTTACCCCTATGAAATGTTTCAGTCTGGAGCCAACCATGTGCAGTGTAACACACACCCGTTTGACAATGAGGTAAAAGATAAGGAATACAAGCCCCACAGCATCCCCCTTAGACAATCTGTGCAACCTTCAAAGTTCAGCAGCTACAGTCGACGGGCAAAAAGGCTACAGCCTGATCCAGAGCCTACAGAGGAGGACATTGAGAAGAATCCAGAGCTAAAGAAGTTACAGATCTATGGGCCAGGTCCCAAAATGATGGGCTTGGGCCTTATGGCTAAGGACAAGGATAAGACTGTGCATAAGAAAGTCACATGCCCCCCAACTGTTACGGTGAAGGATGAGCGAAGTGGAGGTGGGAACGTGTCATCAACATTGCTCAAACAGCACTTGAGCCTAGAGCCCTGCACTAAGACGACCATGCAACTACGGAAGAATCACAGCAGTGCCCAGTTTATTGACTCATATATTTGCCAAGTATGCTCCCGTGGGGATGAAGATGATAAGCTTCTTTTCTGTGATGGCTGTGATGACAATTACCACATCTTCTGCTTGTTACCACCCCTTCCTGAAATCCCCAGAGGCATCTGGAGGTGCCCAAAATGTATCTTGGCGGAGTGTAAACAGCCTCCTGAAGCTTTTGGATTTGAACAGGCTACCCAGGAGTACACTTTGCAGAGTTTTGGTGAAATGGCTGATTCCTTCAAGTCCGACTATTTCAACATGCCTGTACATATGGTGCCTACAGAACTTGTAGAGAAGGAATTCTGGAGGCTGGTGAGCAGCATTGAGGAAGATGTGACAGTTGAATATGGAGCTGATATTCATTCCAAAGAATTTGGCAGTGGCTTTCCTGTCAGCAGTAGCAAACGAAACTTATCTCCTGAGGAGAAGGAGTATGCGACCAGTGGTTGGAACCTGAATGTGATGCCGGTGCTAGATCAGTCTGTTCTCTGTCACATCAATGCAGACATCTCAGGCATGAAGGTGCCCTGGCTGTACGTGGGCATGGTTTTCTCAGCATTTTGTTGGCATATTGAGGATCACTGGAGTTACTCTATTAACTATCTGCATTGGGGTGAGCCGAAGACCTGGTATGGTGTACCCTCCCTGGCAGCAGAGCATTTGGAGGAGGTGATGAAGAGGCTGACACCTGAGCTGTTTGATAGCCAGCCTGATCTCCTACACCAGCTTGTCACTCTCATGAATCCCAACACTTTGATGTCCCACGGTGTGCCAGTTGTCCGCACAAACCAGTGTGCAGGGGAATTTGTCATCACTTTTCCTCGTGCTTACCACAGTGGTTTTAACCAAGGCTACAATTTCGCTGAAGCTGTCAACTTTTGCACTGCTGACTGGCTACCTGCTGGACGCCAGTGCGTTGAACACTACCGCCGGCTCCGGCGCTATTGTGTCTTCTCCCATGAGGAGCTCATCTGCAAGATGGCTGCCTTCCCAGAGACATTGGATCTCAATCTAGCAGTAGCTGTGCACAAGGAGATGTTCATTATGGTTCAGGAGGAGCGACGTCTACGAAAGGCCCTTTTGGAGAAGGGCGTCACGGAGGCTGAGCGAGAGGCTTTTGAGCTGCTCCCAGATGATGAACGCCAGTGCATCAAGTGCAAGACTACATGTTTCTTGTCAGCTCTGGCCTGCTACGACTGCCCAGATGGCCTTGTATGCCTTTCCCACATCAACGACCTCTGCAAGTGCTCTAGTAGCCGACAGTACCTACGGTATCGGTACACCTTGGATGAGCTCCCCACCATGCTGCATAAACTGAAGATTCGGGCTGAGTCTTTTGACACCTGGGCCAACAAAGTGCGAGTGGCTTTGGAGGTGGAGGATGGCCGTAAGCGCAGCTTTGAAGAGCTAAGGGCGCTGGAGTCTGAGGCTCGTGAGAGGAGGTTTCCTAATAGTGAGCTGCTTCAGCGACTGAAGAACTGCCTGAGTGAGGTGGAGGCTTGTATTTCTCAAGTCCTGGGGCTGGTCAGTGGTCAGGTGGCCAGGATGGACGCTCCACAGCTGACTTTGACTGAACTCCGCGTCCTTCTTGAGCAGATGGGCAGCCTACCTTGTGCCATGCATCAGATTGGGGATGTCAAGGATGTCCTGGAACAGGTGGAGGCCTATCAAGCTGAGGCTCGTGAGGCTCTGGCCACACTGCCCTCTAGTCCAGGGCTATTGCGGTCCCTGTTGGAGAGGGGGCAACAGCTGGGTGTAGAGGTGCCTGAAGCCTATCAGCTTCAGCAGCAGGTGGAGCAGGCGCAATGGCTAGATGAAGTGAAGCAGGCCCTGGCCCCTTCTGCTCACAGGGGCTCTCTGGTCATCATGCAGGGGCTTTTGGTTATGGGTGCCAAGATAGCCTCCAGCCCTTCTGTGGACAAGGCCCGGGCTGAGCTGCAAGAGCTGCTGACCATTGCAGAGCGCTGGGAAGAAAAGGCTCATTTCTGCCTGGAGGCCAGGCAAAAGCATCCACCAGCCACATTGGAAGCCATAATTCGTGAGACAGAAAACATCCCTGTTCACCTGCCTAACATCCAGGCTCTCAAAGAAGCTCTGACTAAGGCACAAGCCTGGATTGCTGATGTGGATGAGATCCAAAATGGTGACCACTACCCCTGTCTGGATGACTTGGAGGGCCTCGTGGCTGTGGGCCGGGACTTGCCTGTGGGGCTGGAAGAGCTGAGAGAGCTAGAGCTGCAGGTAGTGACAGCACATTCCTGGAGAGAGAAGGCCTCCAAGACCTTTCTCAAGAAGAATTCTTGCTACACACTGCTTGAGGTGCTTTGCCCGTGTGCAGATGCTGGCTCAGACAGCACCAAGCGTAGCCGGTGGATGGAGAAGGCGCTGGGGTTGTACCAATGTGACACAGAGCTGCTGGGGCTGTCTGCACAGGACCTCAGAGACCCAGGCTCTGTGATTGTGGCCTTCAAGGAAGGGGAACAGAAGGAGAAGGAGGGTATCCTGCAGCTGCGTCGCACCAACTCAGCCAAGCCCAGTCCACTGGCACCATCTCTCATGGCCTCTTCTCCGACTTCTATCTGTGTGTGTGGGCAGGTGCCAGCTGGGGTGGGAGCTCTGCAGTGTGACCTGTGTCAGGACTGGTTCCATGGGCAGTGTGTGTCAGTGCCCCATCTCCTCACCTCTCCAAAGCCCAGTCTGACTTCATCTCCACTGCTAGCCTGGTGGGAATGGGACACAAAATTCCTGTGTCCACTGTGTATGCGCTCACGACGGCCACGCCTAGAGACAATCCTAGCCTTGCTGGTTGCCCTGCAGAGGCTGCCTGTGCGGCTGCCTGAGGGTGAGGCCCTTCAGTGTCTCACAGAGAGGGCCATTGGCTGGCAAGACCGTGCCAGAAAGGCTCTGGCCTCTGAGGATGTGACTGCTCTGTTGCGACAGCTGGCTGAGCTTCGCCAACAGCTACAGGCCAAACCCAGACCANNNNNNNNNNNNGTCTACACTTCGGCCACTGCCTGTGACCCTATCAGAGAAGGCAGTGGCAACACTATTTCTAAGGTCCAAGGACTGCTGGAGAATGGAGACAGTGTGACCAGTCCTGAGAACATGGCTCCAGGAAAGGGCTCTGACCTGGAGCTACTGTCCTCACTGTTGCCGCAGTTGACTGGCCCTGTGTTGGAGCTGCCTGAGGCAATCCGGGCTCCCCTGGAGGAGCTCATGATGGAAGGGGATCTGCTTGAGGTGACCCTGGATGAGAACCACAGCATCTGGCAGCTGCTGCAGGCTGGACAGCCTCCAGACCTGGACAGAATTCGCACACTTCTGGAGCTGGAAAAGTTTGAACATCAAGGGAGTCGGACAAGGAGCCGGGCTTTGGAGAGACGACGGCGGCGGCAGAAGGTGGATCAGGGTAGAAAGGTTGAGGATCTTGTTCAACAGGAGCTTCAGTCAAAAAGGGCTCGGAGCTCAGGGATTATGTCTCAGGTGGGCCGAGAAGAAGAACATTATCAGGAGAAAGCAGACCGTGAAAATACGTTCCTGACACCTTCCACAGACCACAACCCTTTCTTCAAAGGAAACCAAAATAGGTCACAACACAAGGATTCAGGCTCCTCAGCTGCTTGTCCTTCTTTAATGCCTTTGCTACAACTCTCCTGCTCTGATGAGCAAGAGTTGTGA
>Sorang_KDM5D
ATGGAACCGGGGTGTGACGAGTTCCTGCCGCCGCCGGAATGCCCGGTTTTTGAGCCTAGCTGGGCTGAATTCCAAGACCCGCTAGGCTACATTGCGAAAATAAGGCCCATAGCAGAGAAGTCTGGCATCTGCAAAATCCGCCCACCCGCAGACTGGCAGCCTCCTTTTGCAGTAGAAGTTGACAATTTCAGATTTACTCCTCGCATCCAAAGGCTAAATGAACTGGAGGCCCAGACTAGAGTGAAATTGAACTATTTGGATCAGATTGCAAAATTCTGGGAAATTCAAGGCTCCTCATTAAAGATTCCCAATGTGGAGCGGAAGATCTTGGACCTCTACAGCCTTAGTAAGATCGTGATAGAGGAAGGTGGCTATGAAGCCATCTGCAAGGATCGTCGGTGGGCTCGAGTTGCCCAGCGTCTCCACTACCCACCAGGCAAAAATATTGGCTCCCTGCTACGATCACATTATGAACGCATTATTTACCCCTATGAAATGTTTCAGTCTGGAGCCAACCATGTGCAGTGTAACACACACCCGTTTGACAATGAGGTAAAAGATAAGGAATACAAGCCCCACAGCATCCCCCTTAGACAATCTGTGCAACCTTCAAAGTTCAGCAGCTACAGTCGACGGGCAAAAAGGCTACAGCCTGATCCAGAGCCTACAGAGGAGGACATTGAGAAGAATCCAGAGCTAAAGAAGTTACAGATCTATGGGCCAGGTCCCAAAATGATGGGCTTGGGCCTTATGGCTAAGGACAAGGATAAGACTGTGCATAAGAAAGTCACATGCCCCCCAACTGTTACGGTGAAGGATGAGCGAAGTGGAGGTGGGAACGTGTCATCAACATTGCTCAAACAGCACTTGAGCCTAGAGCCCTGCACTAAGACGACCATGCAACTACGGAAGAATCACAGCAGTGCCCAGTTTATTGACTCATATATTTGCCAAGTATGCTCCCGTGGGGATGAAGATGATAAGCTTCTTTTCTGTGATGGCTGTGATGACAATTACCACATCTTCTGCTTGTTACCACCCCTTCCTGAAATCCCCAGAGGCATCTGGAGGTGCCCAAAATGTATCTTGGCGGAGTGTAAACAGCCTCCTGAAGCTTTTGGATTTGAACAGGCTACCCAGGAGTACACTTTGCAGAGTTTTGGTGAAATGGCTGATTCCTTCAAGTCCGACTATTTCAACATGCCTGTACATATGGTGCCTACAGAACTTGTAGAGAAGGAATTCTGGAGGCTGGTGAGCAGCATTGAGGAAGATGTGACAGTTGAATATGGAGCTGATATTCATTCCAAAGAATTTGGCAGTGGCTTTCCTGTCAGCAGTAGCAAACGAAACTTATCTCCTGAGGAGAAGGAGTATGCGACCAGTGGTTGGAACCTGAATGTGATGCCGGTGCTAGATCAGTCTGTTCTCTGTCACATCAATGCAGACATCTCAGGCATGAAGGTGCCCTGGCTGTACGTGGGCATGGTTTTCTCAGCATTTTGTTGGCATATTGAGGATCACTGGAGTTACTCTATTAACTATCTGCATTGGGGTGAGCCGAAGACCTGGTATGGTGTACCCTCCCTGGCAGCAGAGCATTTGGAGGAGGTGATGAAGAGGCTGACACCTGAGCTGTTTGATAGCCAGCCTGATCTCCTACACCAGCTTGTCACTCTCATGAATCCCAACACTTTGATGTCCCACGGTGTGCCAGTTGTCCGCACAAACCAGTGTGCAGGGGAGTTTGTCATCACTTTTCCTCGTGCTTACCACAGTGGTTTTAACCAAGGCTACAATTTCGCTGAAGCTGTCAACTTTTGCACTGCTGACTGGCTACCTGCTGGACGCCAGTGCGTTGAACACTACCGCCGGCTCCGGCGCTATTGTGTCTTCTCCCATGAGGAGCTCATCTGCAAGATGGCTGCCTTCCCAGAGACATTGGATCTCAATCTAGCAGTAGCTGTGCACAAGGAGATGTTCATTATGGTTCAGGAGGAGCGACGTCTACGAAAGGCCCTTTTGGAGAAGGGCGTCACGGAGGCTGAGCGAGAGGCTTTTGAGCTGCTCCCAGATGATGAACGCCAGTGCATCAAGTGCAAGACTACATGTTTCTTGTCAGCTCTGGCCTGCTACGACTGCCCAGATGGCCTTGTATGCCTTTCCCACATCAACGACCTCTGCAAGTGCTCTAGTAGCCGACAGTACCTACGGTATCGGTACACCTTGGATGAGCTCCCCACCATGCTGCATAAACTGAAGATTCGGGCTGAGTCTTTTGACACCTGGGCCAACAAAGTGCGAGTGGCTTTGGAGGTGGAGGATGGCCGTAAGCGCAGCTTTGAAGAGCTAAGGGCGCTGGAGTCTGAGGCTCGTGAGAGGAGGTTTCCTAATAGTGAGCTGCTTCAGCGACTGAAGAACTGCCTGAGTGAGGTGGAGGCTTGTATTTCTCAAGTCCTGGGGCTGGTCAGTGGTCAGGTGGCCAGGATGGACGCTCCACAGCTGACTTTGACTGAACTCCGCGTCCTTCTTGAGCAGATGGGCAGCCTACCTTGTGCCATGCATCAGATTGGGGATGTCAAGGATGTCCTGGAACAGGTGGAGGCCTATCAAGCTGAGGCTCGTGAGGCTCTGGCCACACTGCCCTCTAGTCCAGGGCTATTGCGGTCCCTGTTGGAGAGGGGGCAACAGCTGGGTGTAGAGGTGCCTGAAGCCTATCAGCTTCAGCAGCAGGTGGAGCAGGCGCAATGGCTAGATGAAGTGAAGCAGGCCCTGGCCCCTTCTGCTCACAGGGGCTCTCTGGTCATCATGCAGGGGCTTTTGGTTATGGGTGCCAAGATAGCCTCCAGCCCTTCTGTGGACAAGGCCCGGGCTGAGCTGCAAGAGCTGCTGACCATTGCAGAGCGCTGGGAAGAAAAGGCTCATTTCTGCCTGGAGGCCAGGCAAAAGCATCCACCAGCCACATTGGAAGCCATAATTCGTGAGACAGAAAACATCCCTGTTCACCTGCCTAACATCCAGGCTCTCAAAGAAGCTCTGACTAAAGCACAAGCCTGGATTGCTGATGTGGATGAGATCCAAAATGGTGACCACTACCCCTGTCTGGATGACTTGGAGGGCCTCGTGGCTGTGGGCCGGGACTTGCCTGTGGGGCTGGAAGAGCTGAGAGAGCTAGAGCTGCAGGTAGTGACAGCACATTCCTGGAGAGAGAAGGCCTCCAAGACCTTTCTCAAGAAGAATTCTTGCTACACACTGCTTGAGGTGCTTTGCCCGTGTGCAGATGCTGGCTCAGACAGCACCAAGCGTAGCCGGTGGATGGAGAAGGCGCTGGGGTTGTACCAATGTGACACAGAGCTGCTGGGGCTGTCTGCACAGGACCTCAGAGACCCAGGCTCTGTGATTGTGGCCTTCAAGGAAGGGGAACAGAAGGAGAAGGAGGGTATCCTGCAGCTGCGTCGCACCAACTCAGCCAAGCCCAGTCCACTGGCACCATCTCTCATGGCCTCTTCTCCGACTTCTATCTGTGTGTGTGGGCAGGTGCCAGCTGGGGTGGGAGCTCTGCAGTGTGACCTGTGTCAGGACTGGTTCCATGGGCAGTGTGTGTCAGTGCCCCATCTCCTCACCTCTCCAAAGCCCAGTCTGACTTCATCTCCACTGCTAGCCTGGTGGGAATGGGACACAAAATTCCTGTGTCCACTGTGTATGCGCTCACGACGGCCACGCCTAGAGACAATCCTAGCCTTGCTGGTTGCCCTGCAGAGGCTGCCTGTGCGGCTGCCTGAGGGTGAGGCCCTTCAGTGTCTCACAGAGAGGGCCATTGGCTGGCAAGACCGTGCCAGAAAGGCTCTGGCCTCTGAGGATGTGACTGCTCTGTTGCGACAGCTGGCTGAGCTTCGCCAACAGCTACAGGCCAAACCCAGACCANNNNNNNNNNNNGTCTACACTTCGGCCACTGCCTGTGACCCTATCAGAGAAGGCAGTGGCAACACTATTTCTAAGGTCCAAGGACTGCTGGAGAATGGAGACAGTGTGACCAGTCCTGAGAACATGGCTCCAGGAAAGGGCTCTGACCTGGAGCTACTGTCCTCACTGTTGCCGCAGTTGACTGGCCCTGTGTTGGAGCTGCCTGAGGCAATCCGGGCTCCCCTGGAGGAGCTCATGATGGAAGGGGATCTGCTTGAGGTGACCCTGGATGAGAACCACAGCATCTGGCAGCTGCTGCAGGCTGGACAGCCTCCAGACCTGGACAGAATTCGCACACTTCTGGAGCTGGAAAAGTTTGAACATCAAGGGAGTCGGACGAGGAGCCGGGCTTTGGAGAGACGACGGCGGCGGCAGAAGGTGGATCAGGGTAGAAAGGTTGAGGATCTTGTTCAACAGGAGCTTCAGTCAAAAAGGGCTCGGAGCTCAGGGATTATGTCTCAGGTGGGCCGAGAAGAAGAACATTATCAGGAGAAAGCAGACCGTGAAAATACGTTCCTGACACCTTCCACAGACCACAACCCTTTCTTCAAAGGAAACCAAAATAGGTCACAACACAAGGATTCAGGCTCCTCAGCTGCTTGTCCTTCTTTAATGCCTTTGCTACAACTCTCCTGCTCTGATGAGCAAGAGTTGTGA
>gibbon_KDM5D
ATGGAACCGGGGTGTGACGAGTTCCTGCCGCCGCCCGAGTGCCCGGTTTTTGAGCCTAGCTGGGCTGAATTCCAAGACCCGCTAGGCTACATTGCGAAAATAAGGCCTATAGCAGAGAAGTCTGGCATCTGCAAAATCCGCCCACCCGCGGACTGGCAGCCTCCTTTTGCAGTAGAAGTTGACAATTTCAGATTTACTCCTCGCATCCAAAGGCTAAATGAACTGGAGGCCCAGACTAGAGTGAAATTGAACTATTTGGATCAGATTGCAAAATTCTGGGAAATTCAAGGCTCCTCATTAAAGATTCCCAATGTGGAGCGGAAGATCTTGGACCTCTACAGCCTTAGTAAGATCGTGATAGAGGAAGGTGGCTATGAAGCCATCTGCAAGGATCGTCGGTGGGCTCGAGTTGCCCAGCGTCTCCACTACCCACCAGGCAAAAACATTGGCTCCCTGCTACGATCACATTATGAACGCATTATTTACCCCTATGAAATGTTTCAGTCTGGAGCCAACCATGTGCAGTGTAACACACAACCGTTTGACAATGAGGTAAAAGATAAGGAATACAAGCCCCACAGCATCCCTCTTAGACAGTCTGTGCAACCTTCAAAGTTCAGCAGCTACAGTCGACGGGCAAAAAGGCTACAGCCTGATCCAGAGCCTACAGAGGAGGACATTGAGAAGAATCCAGAGCTAAAAAAGTTACAGATCTATGGGCCAGGTCCCAAAATGATGGGCTTGGGCCTTATGGCTAAGGACAAGGATAAGACTGTGCATAAGAAAGTCACATGCCCTCCAACTGTTACGGTGAAGGATGAGCGAAGTCGAGGTGGGAACGTGTCATCAACATTGCTCAAGCAGCACTTGAGCCCGGAGCCCTGCACTAAGACGACGATGCAGCTACGAAAGAATCACAGCAGTGCCCAGTTTATCGACTCATATATTTGCCAGGTGTGCTCCCGTGGGGATGAAGATGATAAGCTTCTTTTCTGTGATGGCTGTGATGACAATTACCACATCTTCTGCTTGTTACCACCCCTTCCTGAAATCCCCAGAGGCATCTGGAGGTGCCCAAAATGTATCTTGGTGGAGTGTAAACAGCCTCCTGAAGCTTTTGGATTTGAACAGGCTACCCAGGAGTACACTTTGCAAAGTTTTGGTGAAATGGCTGATTCCTTCAAGTCCGACTACTTCAACATGCCTGTACATATGGTGCCTACAGAAGTTGTAGAGAAGGAATTCTGGAGGCTGGTGAGCAGCATTGAGGAAGATGTGACAGTTGAATATGGAGCTGATATTCATTCCAAAGAATTTGGCAGTGGCTTTCCTGTCAGCAATAGCAAACGAAACTTATCTCCTGAGGAGAAGGAGTATGCGACCAGTGGTTGGAACCTGAATGTGATGCCGGTGCTAGATCAGTCTGTTCTCTGTCACATCAATGCGGACATCTCAGGCATGAAGGTGCCCTGGCTGTACGTGGGCATGGTTTTCTCAGCATTTTGTTGGCATATTGAGGATCACTGGAGTTACTCTATTAACTATCTGCATTGGGGTGAGCCGAAGACCTGGTATGGTGTACCCTCCCTGGCAGCAGAGCATTTGGAGGAGGTGATGAAGAGGCTGACACCTGAGCTGTTTGATAGCCAGCCTGATCTCCTACACCAGCTTGTCACTCTCATGAATCCCAACACTTTGATGTCCCATGGTGTGCCAGTTGTCCGCACAAACCAGTGTGCAGGGGAATTTGTCATCACTTTTCCTCGTGCTTACCACAGTGGTTTTAACCAAGGCTACAATTTCGCTGAAGCTGTCAACTTTTGCACTGCTGACTGGCTACCTGCTGGACGCCAGTGCATTGAACACTATCGCCGGCTCCGGCGCTATTGTGTCTTCTCCCACGAGGAGCTCATCTGCAAGATGGCTGCCTTCCCAGAGACGTTGGATCTCAATCTAGCAGTAGCTGTGCACAAGGAGATGTTCATTATGGTTCAGGAGGAGCGACGTCTACGAAAGGCCCTTTTGGAGAAGGGCGTCACGGAGGCTGAGCGAGAGGCTTTTGAGCTGCTCCCAGATGATGAACGCCAGTGTATCAAGTGCAAGACTACATGCTTCTTGTCAGCCCTGGCCTGCTACGACTGCCCAGATGGCCTTGTATGCCTTTCCCACATCAACGACCTCTGCAAGTGCTCTAGTAGCCGACAGTACTTACGGTATCGGTACACCTTGGATGAGCTCCCCACCATGCTGCATAAACTGAAGATTCGGGCTGAGTCTTTTGACGCCTGGGCCAACAAAGTGCGAGTGGCCTTGGAGGTGGAGGATGGTCGTAAGCGCAGCTTTGAAGAGCTAAGGGCCCTGGAGTCTGAGGCTCGTGAGAGGAGGTTTCCTAATAGTGAGCTACTTCAGCGACTGAAGAACTGCCTGAGTGAGGTGGAGGCTTGTATTTCTCAAGTCCTGGGGCTGGTCAGTGGTCAGGTGGCCAGGATGGACACTCCACAGCTGACCTTGACTGAACTCCGGGTCCTTCTTGAGCAAATGGGCAGCCTACCCTGTGCCATGCATCAGATTGGGGATGTCAAGGATGTCCTGGAACAGGTGGAGGCCTATCAAGCTGAGGCTCGTGAGGCTCTGGCCACACTGCCCTCTAGTCCAGGGCTATTGCAGTCCCTGTTGGAGAGGGGGCAGCAGCTGGGTGTAGAAGTGCCTGAAGCCCATCAGCTTCAGCAGCAGGTGGAGCAGGCGCAATGGCTAGATGAAGTGAAGCAGGCCCTGGCCCCTTCTGCTCACAGGGGCTCTCTGGTCATCATGCGGGGGCTTTTGGTTATGGGTGCCAAGATAGCCTCCAGCCCTTCTGTGGACAAGGCCCGGGCTGAGCTGCAAGAACTGCTGACCATTGCAGAGCGCTGGGAAGAAAAGGCTCATTTCTGCCTGGAGGCAAGGCAAAAACATCCACCAACCACATTGGAAGCCATAATTCGTGAGACAGAAAACATCCCTGTTCACCTGCCTAACATCCAGGCTCTCAAAGAAGCTCTGACTAAGGCACAAGCTTGGATTGCTGATGTGGATGAGATCCAAAATGGTGACCACTACCCCTGTCTGGATGACTTGGAGGGCCTGGTGGCTGTGGGCCGGGACCTGCCTGTGGGGCTGGAACAGCTGAGACAGCTAGAGCTGCAGGTATTGACAGCACATTCCTGGAGAGAGAAGGCCTCCAAGACCTTTCTCAAGAAGAATTCTTGCTACACACTGCTTGAGGTGCTTTGCCCATGTGCGGACACTGGCTCAGACAGCACCAAGCGTAGCCGGTGGAGGGAGAAGGCGCTGGGGTTGTACCAATGTGACACAGAGCTGCTGGGGCTGTCTGCACAGGACCTCAGAGACCCAGGCTCTGTGGTTGTGGCCTTCAAGGAAGGGGAACAGAAGGAGAAGGAGGGTATCCTGCAGCTGCGTCGCACCAACTCTGCCAAGCCCAGTCCACTGGCACCATCCCTCATGGCCTCTTCTCCGACTTCTATCTGTGTGTGTGGGCAGGTGCCAGCTGGGGTGGGAGCTCTGCAGTGTGACTTGTGTCAGGACTGGTTCCATGGGCAGTGTGTGTCAGTACCCCATCTCCTCACCTCTCCAAAGCCCAGTCTCACTTCATCTTCACTGCTAGCCTGGTGGGAATGGGACACAAAATTCCTGTGTCCACTGTGTATGCGCTCACGACGGCCACGCCTAGAGACAATCCTAGCCTTGCTGGTTGCCCTGCAGAGGCTGCCTGTGCGGCTGCCTGAGGGTGAGGCCCTTCAGTGTCTCACAGAGAGGGCCATTGGCTGGCAAGACCGTGCCAGAAAGGCTCTGGCCTCTGAGGAAGTGACTGCTCTGTTGCAACAGCTAGCTGAGCTTCGCCAACAGCTACAGGCCAAACCCAGACCANNNNNNNNNNNNGTCTACACTTCAGCCACTACCTGTGACCCTATCAGAGAAGGCAGTGGCAACACTATTTCTAAGGTCCAAGGGCTGCTAGAGAATGGAGACAGTGTGACCAGTCCTGAGAACATAGCACCAGGAAAGGGCTCTGACCTGGAGCTACTGTCCTCACTGTTGCCGCAGTTGACTGGCCCTGTGTTGGAGCTGCCTGAGGCAATCCGGGCTCCGCTGGAGGAGCTCATGATGGAAGGGGACCTGCTTGAGGTGACCCTGGATGAGAACCACAGCATCTGGCAGCTGCTGCAGGCTGGACAGCCTCCAGACCTGGACAGAATTCACACACTCCTGGAGCTGGAAAAGCTTGAACATCAAGGGAGTCGAACAAGGAGCCGGGCTCTGGAGAGGCGACGGCGGCGGCAGAAGGTGGATCAAGGTAGAAAGGTTGAGGATCTTGTTCAACAGGAGCTTCAGTCAAAAAGGGCTCGGAGCTCAGGGATTATATCTCAGGTGGGCCGAGAAGAGGAACATTATCAGGAGAAAGCAGATGGTGAAAATATGTTCCTGACACCTTCCACAGACCACAGCCCTTTCTTGAAAGGAAACCAAAATAGCCTACAACACAAGGATTCAGGCTCCTCAGCTGCTTGTCCTTCTTTAATGCCTTTGCTACAACTCTCCTGCTCTGATGAGCAAGAGTTGTGA
==================================
### NLGN4Y masked
>bonobo_NLGN4Y
ATGTTGCGTCCCCAGGGACTGCTATGGCTCCCTTTGTTATTCACCTCTGTCTGTGTCATGTTAAACTCCAATGTTCTTCTGTGGATAACTGCTCTTGCCATCAAGTTCACCCTCATTGACAGCCAAGCACAGTATCCAGTTGTCAACACAAATTATGGTAAAATCCAGGGCCTAAGAACACCATTACCCAGTGAGATCTTGGGTCCAGTGGAGCAGTACTTAGGGGTCCCCTATGCCTCACCCCCAACTGGAGAGAGGCGGTTTCAGCCCCCAGAATCCCCATCCTCCTGGACTGGCATCCGAAATGCTACTCAGTTTGCTGCTGTGTGCCCCCAGCACCTGGATGAAAGATTCTTATTGCATGACATGCTGCCCATCTGGTTTACCGCCAATTTGGATACTTTGATGACCTATGTTCAAGATCAAAATGAAGACTGCCTTTACTTAAACATCTATGTGCCCACGGAAGATGGAACCAACATAAAGAGAAACGCANNNNNNNNNNNNNNNNNNNNNNNNNNNNNNNNNNNNGATATTCATGAACAGAACAGTAAGAAGCCAGTTATGGTCTATATCCATGGGGGATCTTACATGGAGGGAACCGGTAACATGATTGATGGCAGCATTTTGGCCAGCTATGGGAACGTCATCGTTATCACCATTAACTACCGTCTGGGAATACTAGGGTTTTTAAGTACCGGTGACCAGGCAGCAAAAGGCAACTATGGGCTCCTGGATCAGATTCAAGCACTGCGGTGGATTGAGGAGAATGTTGGAGCCTTTGGCGGGGACCCCAAGAGAGTGACTATCTTTGGCTCAGGGGCTGGGGCCTCCTGTGTCAGCCTGTTGACCCTGTCCCACTACTCAGAAGGTCTCTTCCAGAAGGCCATCATTCAGAGCGGCACCGCCCTGTCCAGCTGGGCAGTGAACTACCAGCCGGCCAAGTACACTCGGATATTGGCAGACAAGGTCGGCTGCAACATGCTGGACACCACGGACATGGTAGAATGTCTGAAGAACAAGAACTACAAGGAGCTCATCCAGCAGACCATCACCCCGGCCACCTACCACATAGCCTTTGGGCCGGTGATTGACGGCGACGTCATCCCAGACGACCCCCAGATCCTGATGGAGCAAGGCGAGTTCCTCAACTATGACATCATGCTGGGCGTCAACCAAGGGGAAGGCCTGAAGTTCGTGGACGGCATCGTGGATAACGAGGACGGTGTGACGCCCAACGACTTTGACTTCTCCGTGTCCAACTTCGTGGACAACCTTTACGGCTACCCTGAAGGGAAAGACATTTTGCGGGAGACTATCAAGTTCATGTACACAGACTGGGCCGATAAGGAAAACCCGGAGACGCGGCGGAAAACCCTGGTGGCTCTCTTTACTGACCATCAGTGGGGGGCCCCCGCCGTGGCCACCGCCGACCTGCACGCGCAGTACGGCTCCCCCACCTACTTCTATGCCTTCTATCATCACTGCCAAAGCGAAATGAAGCCCAGCTGGGCAGATTCGGCCCATGGCGATGAAGTCCCCTATGTCTTCGGCATCCCCATGATCGGTCCCACCGAGCTCTTCCGTTGTAATTTCTCCAAGAACGACGTCATGCTGAGCGCCGTGGTCATGACCTACTGGACGAACTTCGCCAAAACTGGTGATCCAAACCAACCAGTTCCTCAGGATACCAAGTTCATTCATACAAAACCCAATCGCTTTCAAGAAGTGGCCTGGTCCAAGTATAATCCCAAAGACCAGCTCTATCTGCATATTGGGTTGAAACCCAGAGTGAGAGATCACTACCGGGCAACGAAAGTGGCTTTCTGGTTGGAACTCGTTCCTCATTTGCACAACTTGAACGAGATATTCCAGTATGTTTCAACAACCACAAAGGTTCCTCCACCAGACATGACATCATTTCCCTATGGCACCCGGCGATCTCCCGCCAAGATATGGCCAACCACCAAACGCCCAGCAATCACTCCTGCCAACAATCCCAAACACTCTAAGGACCCTCACAAAACAGGGCCCGAGGACACAACTGTCCTCATTGAAACCAAACGAGATTATTCCACCGACTTAAGTGTCACCATTGCCGTCGGGGCGTCGCTCCTCTTCCTCAACATCTTAGCCTTTGCGGCGCTGTACTACAAAAAGGACAAGAGGCGCCATGAGACTCACAGGCGCCCCAGTCCCCAGAGAAACACCACAAATGATATCGCTCACATCCAGAACGAAGAGATCATGTCTCTGCAGATGAAGCAGCTGGAACACGATCACGAGTGTGAGTCGCTGCAGGCACACGACGCGCTGAGGCTCACCTGCCCTCCAGACTACACCCTCACGCTGCGCCGGTCGCCAGATGACATCCCACTTATGACGCCAAACACCATCACTATGATTCCAAACACACTGACGGGGATGCAGCCTTTGCACACTTTTAACACCTTCAGTGGAGGACAAAACAGTACAAATTTACCCCACGGACATTCCACCACTAGAGTATAG
>chimp_NLGN4Y
ATGTTGCGTCCCCAGGGACTGCTATGGCTCCCTTTGTTATTCACCTCTGTCTGTGTCATGTTAAACTCCAATGTTCTTCTGTGGATAACTGCTCTTGCCATCAAGTTCACCCTCATTGACAGCCAAGCACAGTATCCAGTTGTCAACACAAATTATGGTAAAATCCAGGGCCTAAGAACACCATTACCCAGTGAGATCTTGGGTCCAGTGGAGCAGTACTTAGGGGTCCCCTATGCCTCACCCCCAACTGGAGAGAGGCGGTTTCAGCCCCCAGAATCCCCATCCTCCTGGACTGGCATCCGAAATGCTACTCAGTTTGCTGCTGTGTGCCCCCAGCACCTGGATGAAAGATTCTTATTGCATGACATGCTGCCCATCTGGTTTACCGCCAATTTGGATACTTTGATGACCTATGTTCAAGATCAAAATGAAGACTGCCTTTACTTAAACATCTATGTGCCCACGGAAGATGGAACCAACATAAAGAGAAACGCANNNNNNNNNNNNNNNNNNNNNNNNNNNNNNNNNNNNGATATTCATGAACAGAACAGTAAGAAGCCAGTTATGGTCTATATCCATGGGGGATCCTACATGGAGGGAACCGGTAACATGATTGATGGCAGCATTTTGGCCAGCTATGGGAACGTCATCGTTATCACCATTAACTACCGTCTGGGAATACTAGGGTTTTTAAGTACCGGTGACCAGGCAGCAAAAGGCAACTATGGGCTCCTGGATCAGATTCAAGCACTGCGGTGGATTGAGGAGAATGTCGGAGCCTTTGGCGGGGACCCCAAGAGAGTGACTATCTTTGGCTCAGGGGCTGGGGCCTCCTGTGTCAGCCTGTTGACCCTGTCCCACTACTCAGAAGGTCTCTTCCAGAAGGCCATCATTCAGAGCGGCACCGCCCTGTCCAGCTGGGCAGTGAACTACCAGCCGGCCAAGTACACTCGGATATTGGCAGACAAGGTCGGCTGCAACATGCTGGACACTACGGACATGGTAGAATGTCTGAAGAACAAGAACTACAAGGAGCTCATCCAGCAGACCATCACCCCGGCCACCTACCACATAGCCTTCGGGCCGGTGATCGACGGTGACGTCATCCCAGACGACCCCCAGATCCTGATGGAGCAAGGCGAGTTCCTCAATTACGACATCATGCTGGGTGTCAACCAAGGGGAAGGCCTGAAGTTCGTGGACGGCATCGTGGATAACGAGGACGGTGTGACGCCCAACGACTTTGACTTCTCCGTGTCCAACTTCGTGGACAACCTTTACGGCTACCCTGAAGGGAAAGACATTTTGCGGGAGACTATCAAGTTCATGTACACAGACTGGGCCGATAAGGAAAACCCGGAGACGCGGCGGAAAACCCTGGTGGCTCTCTTTACTGACCATCAGTGGGGGGCCCCCGCCGTGGCCACCGCCGACCTGCACGCGCAGTACGGCTCCCCCACCTACTTCTATGCCTTCTATCATCACTGCCAAAGCGAAATGAAGCCCAGCTGGGCAGATTCGGCCCATGGCGATGAAGTCCCCTATGTCTTCGGCATCCCCATGATCGGTCCCACCGAGCTCTTCCGTTGTAATTTCTCCAAGAACGACGTCATGCTCAGCGCCGTGGTCATGACCTACTGGACGAACTTCGCCAAAACTGGTGATCCAAACCAACCAGTTCCTCAGGATACCAAGTTCATTCATACAAAACCCAATCGCTTTCAAGAAGTGGCCTGGTCCAAGTATAATCCCAAAGACCAACTCTATCTGCATATTGGGTTGAAACCCAGAGTGAGAGATCACTACCGGGCAACGAAAGTGGCTTTCTGGTTGGAACTCGTTCCTCATTTGCACAACTTGAACGAGATATTCCAGTATGTTTCAACAACCACAAAGGTTCCTCCACCAGACATGACATCATTTCCCTATGGCACCCGGCGATCTCCCGCCAAGATATGGCCAACCACCAAACGCCCAGCAATCACTCCTGCCAACAATCCCAAACACTCTAAGGACCCTCACAAAACAGGGCCCGAGGACACAACTGTCCTCATTGAAACCAAACGAGATTATTCCACCGACTTAAGTGTCACCATTGCCGTCGGGGCGTCGCTCCTCTTCCTCAACATCTTAGCCTTTGCGGCGCTGTACTACAAAAAGGACAAGAGGCGCCATGAGACTCACAGGCGCCCCAGTCCCCAGAGAAACACCACAAATGATATCCCTCACATCCAGAACGAAGAGATCATGTCTCTGCAGATGAAGCAGCTGGAACACGATCACGAGTGTGAGTCGCTGCAGGCACACGACGCGCTGAGGCTCACCTGCCCTCCAGACTACACCCTCACGCTGCGCCGGTCGCCAGATGACATCCCACTTATGACGCCAAACACCATCACCATGATTCCAAACACACTGACGGGGATGCAGCCTTTGCACACTTTTAACACCTTCAGTGGAGGACAAAACAGTACAAATTTACCCCACGGACATTCCACCACTAGAGTATAG
>human_NLGN4Y
ATGTTGCGTCCCCAGGGACTGCTATGGCTCCCTTTGTTGTTCACCTCTGTCTGTGTCATGTTAAACTCCAATGTTCTTCTGTGGATAACTGCTCTTGCCATCAAGTTCACCCTCATTGACAGCCAAGCACAGTATCCAGTTGTCAACACAAATTATGGTAAAATCCAGGGCCTAAGAACACCATTACCCAGTGAGATCTTGGGTCCAGTGGAGCAGTACTTAGGGGTCCCCTATGCCTCACCCCCAACTGGAGAGAGGCGGTTTCAGCCACCAGAATCCCCATCCTCCTGGACTGGCATCCGAAATGCTACTCAGTTTTCTGCTGTGTGCCCCCAGCACCTGGATGAAAGATTCTTATTGCATGACATGCTGCCCATCTGGTTTACCACCAGTTTGGATACTTTGATGACCTATGTTCAAGATCAAAATGAAGACTGCCTTTACTTAAACATCTATGTGCCCATGGAAGATGGAACCAACATAAAGAGAAATGCANNNNNNNNNNNNNNNNNNNNNNNNNNNNNNNNNNNNGATATTCATGAACAGAACAGTAAGAAGCCTGTTATGGTCTATATCCATGGGGGATCTTACATGGAGGGAACCGGTAACATGATTGATGGCAGCATTTTGGCCAGCTATGGGAACGTCATCGTTATCACCATTAACTACCGTCTGGGAATACTAGGGTTTTTAAGTACCGGTGACCAGGCAGCAAAAGGCAACTATGGGCTCCTGGATCAGATTCAAGCACTGAGGTGGATTGAGGAGAATGTCGGAGCCTTTGGCGGGGACCCCAAGAGAGTGACTATCTTTGGCTCGGGGGCTGGGGCCTCCTGTGTCAGCCTGTTGACCCTGTCCCACTACTCAGAAGGTCTCTTCCAGAAGGCCATCATTCAGAGCGGCACTGCCCTGTCCAGCTGGGCAGTGAACTACCAGCCGGCCAAGTACACTCGGATATTGGCAGACAAGGTCGGCTGCAACATGCTGGACACCACGGACATGGTAGAATGTCTGAAGAACAAGAACTACAAGGAGCTCATCCAGCAGACCATCACCCCGGCCACCTACCACATAGCCTTTGGGCCGGTGATCGACGGCGACGTCATCCCAGACGACCCCCAGATCCTGATGGAGCAAGGCGAGTTCCTCAACTACGACATCATGCTGGGCGTCAACCAAGGGGAAGGCCTGAAGTTCGTGGACGGCATCGTGGATAACGAGGACGGTGTGACGCCCAACGACTTTGACTTCTCCGTGTCCAACTTCGTGGACAACCTTTACGGCTACCCTGAAGGGAAAGACACTTTGCGGGAGACTATCAAGTTCATGTACACAGACTGGGCCGATAAGGAAAACCCGGAGACGCGGCGGAAAACCCTGGTGGCTCTCTTTACTGACCATCAGTGGGTGGCCCCCGCCGTGGCCACCGCCGACCTGCACGCGCAGTACGGCTCCCCCACCTACTTCTATGCCTTCTATCATCACTGCCAAAGCGAAATGAAGCCCAGCTGGGCAGATTCGGCCCATGGCGATGAAGTCCCCTATGTCTTCGGCATCCCCATGATCGGTCCCACAGAGCTCTTCAGTTGTAATTTCTCCAAGAACGACGTCATGCTCAGTGCCGTGGTGATGACCTACTGGACGAACTTCGCCAAAACTGGTGATCCAAACCAACCAGTTCCTCAGGATACCAAGTTCATTCATACAAAACCCAATCGCTTTGAAGAAGTGGCCTGGTCCAAGTATAATCCCAAAGACCAGCTCTATCTGCATATTGGCTTGAAACCCAGAGTGAGAGATCACTACCGGGCAACGAAAGTGGCTTTCTGGTTGGAATTGGTTCCTCATTTGCACAACTTGAACGAGATATTCCAGTATGTTTCAACAACCACAAAGGTTCCTCCACCAGACATGACATCATTTCCCTATGGCACCCGGCGATCTCCCGCCAAGATATGGCCAACCACCAAACGCCCAGCAATCACTCCTGCCAACAATCCCAAACACTCTAAGGACCCTCACAAAACAGGGCCCGAGGACACAACTGTCCTCATTGAAACCAAACGAGATTATTCCACCGAATTAAGTGTCACCATTGCCGTCGGGGCGTCGCTCCTCTTCCTCAACATCTTAGCCTTTGCGGCGCTGTACTACAAAAAGGACAAGAGGCGCCATGAGACTCACAGGCACCCCAGTCCCCAGAGAAACACCACAAATGATATCACTCACATCCAGAACGAAGAGATCATGTCTCTGCAGATGAAGCAGCTGGAACACGATCACGAGTGTGAGTCGCTGCAGGCACACGACACGCTGAGGCTCACCTGCCCTCCAGACTACACCCTCACGCTGCGCCGGTCGCCGGATGACATCCCATTTATGACGCCAAACACCATCACCATGATTCCAAACACATTGATGGGGATGCAGCCTTTACACACTTTTAAAACCTTCAGTGGAGGACAAAACAGTACAAATTTACCCCACGGACATTCCACCACTAGAGTATAG
>gorilla_NLGN4Y
ATGTCGCATCCCCAGGGACTGCTATGGCTCCCTTTGTTGTTCGCCTCTGTCTGTGTCATGTTAAACTCCAATGTTCTTCTGTGGATAACTGCTCTTGCCGTCAAGTTCACCGTCACTGACAGCCAAGCACAGTATCCAGTTGTCAACACAAATTATGGCAAAATCCAGGGCCTAAGAACACCGTTACCCAGTGAGATCTTGGGTCCAGTGGAGCAGTACTTAGGGGTCCCCTATGCCTCACCCCCAACTGGAGAGAGGCGGTTTCAGCCCCCAGAATCCCCATCCTCCTGGACTGGCATCCGAAATGCTACTCAGTTTGCTGCTGTGTGCCCCCAGCACCTGGATGAAAGATTCTTATTGCATGACATGCTGCCCATCTGGTTTACCACCAGTTTGGATACTTTGATGACCTATGTTCAAGATCAAAATGAAGACTGCCTTTACTTAAACATCTACGTGCCCACGGAAGATGGAACCAACATAAAGAGAAATGCANNNNNNNNNNNNNNNNNNNNNNNNNNNNNNNNNNNNGATATTCATGAACAGAACAGTAAGAAGCCAGTTATGGTCTATATCCATGGGGGATCTTACATGGAGGGAACCGGTAACATGATTGATGGCAGCATTTTGGCCAGCTATGGGAACGTCATCGTTATCACCATTAACTACCGTCTGGGAATACTAGGGTTTTTAAGTACCGGTGACCAGGCAGCAAAAGGCAACTATGGGCTCCTGGATCAGATTCAAGCACTGCGGTGGATTGAGGAGAATGTCGGAGCCTTTGGCGGGGACCCCAAGAGAGTGACTATCTTTGGCTCGGGGGCTGGGGCCTCCTGTGTCAGCCTGTTGACCCTGTCCCACTACTCAGAAGGTCTCTTCCAGAAGGCCATCATTCAGAGTGGCACCGCCCTGTCCAGCTGGGCAGTGAACTACCAGCCGGCCAAGTACACTCGGATATTGGCAGACAAGGTCGGCTGCAACATGCTGGACACCACGGACATGGTAGAATGTCTGAGGAACAAGAACTACAAGGAGCTCATCCAGCAGACCATCACCCCAGCCACCTACCACATAGCCTTTGGGCCGGTGATTGACGGCGACGTCATCCCAGACGACCCCCAGATCCTGATGGAGCAAGGCGAGTTCCTCAACTACGACATCATGCTGGGCGTCAACCAAGGGGAAGGCCTGAAGTTCGTGGACGGCATCGTGGATAACGAGGACGGTGTGACACCCAGTGACTTTGACTTCTCCGTGTCCAACTTTGTGGACAACCTTTACGGCTATCCTGAAGGGAAAGACACTTTGCGGGAGACTATCAAGTTCATGTACACAGACTGGGCCGATAAGGAAAACCCGGAGACGCGGCGGAAAACCCTGGTGGCTCTCTTTACTGACCATCAGTGGGTGGCCCCCGCCGTGGCCACTGCCGACCTGCACGCGCAGTACGGCTCCCCAACCTACTTCTATGCCTTCTATCATCACTGCCAAAGCGAAATGAAGCCCAGCTGGGCAGATTCGGCCCATGGCGATGAAGTCCCGTATGTCTTCGGCATCCCCATGATCGGTCCCACCGAGCTCTTCAGTTGTAATTTCTCCAAGAACGACGTCATGCTCAGTGCCGTGGTGATGACCTACTGGACGAACTTCGCCAAAACTGGTGATCCAAACCAACCAGTTCCTCAGGATACCAAGTTCATTCATACAAAACCCAATCGCTTTGAAGAAGTGGCCTGGTCCAAGTATAATCCCAAAGACCAGCTCTATCTGCATATTGGCTTGAAACCCAGAGTGAGAGATCACTACCGGGCAACGAAAGTGGCTTTCTGGTTGGAATTGGTTCCTCATTTGCACAACTTGAACGAGATATTACAGTATGTTTCAACAACCACAAAGGTTCCTCCACCAGACATGACATCATTTCCCTATGGTACCCGGCGATCTCCCACCAAGATATGGCCAACCACCAAACGCCCAGCAATCACTCCTGCCAACAATCCCAAACACTCTAAGGACCCTCACAAAACAGGGCCCGAGGACACAACTGTCCTCATTGAAACCAAACGGGATTACTCCACCGAATTAAGTGTCACCATTGCCGTCGGGGCGTCGCTCCTCTTCCTCAACATCTTAGCCTTTGCGGCGCTGTACTACAAAAAGGACAAGAGGCGCCATGAGACTCACAGGCGCCCCAGTCCCCAGAGAAACACCACAAATGATATCACTCACATCCAGAACGAAGAGATCATGTCTCTGCAGATGAAGCAGCTGGAACACGATCACGAGTGTGAGTCGCTGCAGGCACACGACACGCTGAGGCTCACCGGCCCTCCAGACTACACCCTCACGCTGCGCCGGTCGCCGGATGACATCCCGCTTATGACGCCAAACACCATCACCATGATTCCAAACACATTGATGGGGATGCAGCCTTTACACACTTTTAACACCTTCAGTGGAGGACAAAACAGTACAAATTTACCCCACGGACATTCCACCACTAGAGTATAG
>Borang_NLGN4Y
ATGTCGCAGCCCCAGGGACTGCTATGGCTCCCTTTGTTGTTCACCTCCGTCTGTGTCATGTTAAACTCCAATGTCCTCCTGTGGATAACTGCTCTTGCCATCAAGTTCACCCTCATTGACAGCCAAGCACAGTATCCAGTTGTCAACACAAATTATGGCAAAATCCGGGGCCTAAGAACACCGTTACCCAGTGAGATCTTGGGTCCAGTGGAGCAGTACTTAGGGGTCCCCTATGCCTCACCCCCCACTGGAGAGAGGCGGTTTCAGCCCCCAGAATCCCCGTCCTCCTGGACTGGCATCCGAAATGCTACTCAGTTTGCTGCTGTGTGCCCCCAGCACCTGAATGAGAGATACTTATTGCATGACATGCTGCCTATCTGGTTTACCTCCAGTTTGGATACTTTGATGACCTATGTTCAAGATCAAAATGAAGACTGCCTTTATTTAAACATCTATGTGCCCACGGAAGATGGAACCAACATAAAGAGAAACGCANNNNNNNNNNNNNNNNNNNNNNNNNNNNNNNNNNNNGATATTCATGAACAAAACAGTAAGAAGCCAGTTATGGTCTATATCCATGGGGGATCTTACATGGAGGGCACCGGTAACATGATTGATGGCAGCATTTTGGCCAGCTATGGGAATGTCATCGTTATCACCATTAACTACCGTCTGGGAATACTAGGGTTTTTAAGTACCGGTGACCAGGCAGCAAAAGGCAACTATGGGCTCCTGGATCAGATTCAAGCACTGCGGTGGATTGAGGAGAATGTGGGAGCCTTTGGCGGGGACGCCAAGAGAGTGACTATCTTTGGCTCGGGGGCTGGGGCCTCCTGTGTCAGCCTGTTGACCCTGTCCCACTACTCAGAAGGTCTCTTCCAGAAGGCCATCATTCAGAGCGGCACCGCCCTGTCCAGCTGGGCAGTGAACTACCAGCCGGCCAAGTACACTCGGATATTGGCAGACAAGGTCGGCTGCAACATGCTGGACACCACGGACATGGTAGAGTGCCTGCGGAACAAGAACTACAAGGAGCTCATCCAGCAGACCATCACCCCGGCCACCTATCACATAGCCTTCGGGCCGGTGATCGACGGCGACGTCATCCCAGACGACCCCCAGATCCTGATGGAGCAAGGCGAGTTCCTCAACTACGACATCATGCTGGGTGTCAACCAAGGGGAAGGTTTGAAGTTCGTGGACGGCATCGTGGATAACGAGGACGGTGTGACGCCCAACGACTTTGACTTCTCTGTGTCCAACTTCGTGGACAACCTTTACGGCTATCCTGAAGGGAAAGACACTTTGCGGGAGACTATCAAGTTCATGTACACAGACTGGGCCGATAAGGAAAATCCGGAGACGCGGCGGAAAACCCTGGTGGCTCTCTTTACTGACCACCAGTGGGTGGCCCCCGCCGTGGCCACCGCTGACCTGCACGCACAGTACGGCTCCCCAACCTACTTCTATGCCTTCTATCATCACTGCCAAAGCGAAATGAAGCCCAGCTGGGCGGATTCGGCCCATGGTGATGAGGTCCCCTATGTCTTCGGCATCCCCATGATCGGTCCCACCGAGCTCTTCAGTTGTAACTTTTCCAAGAACGACGTCATGCTCAGTGCCGTGGTGATGACCTACTGGACGAACTTCGCCAAAACTGGTGATCCAAATCAACCAGTTCCTCAGGATACCAAATTCATTCACACAAAACCCAACCGCTTTGAAGAAGTGGCCTGGTCCAAGTATAATCCCAAAGACCAGCTCTATCTGCATATTGGCTTGAAACCCAGAGTGAGAGATCACTACCGGGCAACGAAAGTGGCTTTCTGGTTGGAACTCGTTCCTCATTTGCACAACTTGAACGAGATATTCCAGTATGTTTCAACAACCACAAAGGTTCCTCCACCAGACATGACATCATTTCCCTATGGTACCCGGCGATCTCCCTCCAAGATATGGCCAACGACCAAACGCCCAGCAATCACTCCTGCCAACAATCCCAAACACTCTAAGGACCCTCACAAAACAGGGCCCGAGGACACAACTGTCCTCATTGAAACCAAACGAGATTATTCCACTGAATTAAGTGTCACCATTGCCGTCGGGGCGTCGCTCCTCTTCCTCAACATCTTAGCTTTTGCAGCGCTGTACTACAAAAAGGACAAGAGGCGCCATGAGACTCACAGGCGCCCCAGTCCCCAGAGAAACACCACAAATGATATCGCTCACATCCAGAATGAAGAGATCATGTCTCTACAGATGAAGCAGCTGGAACACGATCATGAGTGTGAGTCGCTGCAGGCACAGGACACGCTGAGGCTCACCTGCCCGTCAGACTACACCCTCACGCTGCGCCGGTCTCCAGATGACATCCCACTTATGACGCCAAACACCATCACCATGATTCCAAACACACTGATAGGAATGCAGCCTTTACACACTTTTAACACCTTCAGTGGAGGACAAAACAGTACAAATTTACCCCACGGACATTCCACCACTAGAGTATAG
>Sorang_NLGN4Y
ATGTCGCAGCCCCAGGGACTGCTATGGCTCCCTTTGTTGTTCACCTCCGTCTGTGTCATGTTAAACTCCAATGTCCTCCTGTGGATAACTGCTCTTGCCATCAAGTTCACCCTCATTGACAGCCAAGCACAGTATCCAGTTGTCAACACAAATTATGGCAAAATCCGGGGCCTAAGAACACCGTTACCCAGTGAGATCTTGGGTCCAGTGGAGCAGTACTTAGGGGTCCCCTATGCCTCACCCCCCACTGGAGAGAGGCGGTTTCAGCCCCCAGAATCCCCGTCCTCCTGGACTGGCATCCGAAATGCTACTCAGTTTGCTGCTGTGTGCCCCCAGCACCTGAATGAGAGATACTTATTGCATGACATGCTGCCTATCTGGTTTACCTCCAGTTTGGATACTTTGATGACCTATGTTCAAGATCAAAATGAAGACTGCCTTTATTTAAACATCTATGTGCCCACGGAAGATGGAACCAACATAAAGAGAAACGCANNNNNNNNNNNNNNNNNNNNNNNNNNNNNNNNNNNNGATATTCATGAACAAAACAGTAAGAAGCCAGTTATGGTCTATATCCATGGGGGATCTTACATGGAGGGCACCGGTAACATGATTGATGGCAGCATTTTGGCCAGCTATGGGAATGTCATCGTTATCACCATTAACTACCGTCTGGGAATACTAGGGTTTTTAAGTACCGGTGACCAGGCAGCAAAAGGCAACTATGGGCTCCTGGATCAGATTCAAGCACTGCGGTGGATTGAGGAGAATGTGGGAGCCTTTGGCGGGGACGCCAAGAGAGTGACTATCTTTGGCTCGGGGGCTGGGGCCTCCTGTGTCAGCCTGTTGACCCTGTCCCACTACTCAGAAGGTCTCTTCCAGAAGGCCATCATTCAGAGCGGCACCGCCCTGTCCAGCTGGGCAGTGAACTACCAGCCGGCCAAGTACACTCGGATATTGGCAGACAAGGTCGGCTGCAACATGCTGGACACCACGGACATGGTAGAGTGCCTGCGGAACAAGAACTACAAGGAGCTCATCCAGCAGACCATCACCCCGGCCACCTATCACATAGCCTTCGGGCCGGTGATCGACGGCGACGTCATCCCAGACGACCCCCAGATCCTGATGGAGCAAGGCGAGTTCCTCAACTACGACATCATGCTGGGTGTCAACCAAGGGGAAGGTTTGAAGTTCGTGGACGGCATCGTGGATAACGAGGACGGTGTGACGCCCAACGACTTTGACTTCTCTGTGTCCAACTTCGTGGACAACCTTTACGGCTATCCTGAAGGGAAAGACACTTTGCGGGAGACTATCAAGTTCATGTACACAGACTGGGCCGATAAGGAAAATCCGGAGACGCGGCGGAAAACCCTGGTGGCTCTCTTTACTGACCACCAGTGGGTGGCCCCCGCCGTGGCCACCGCTGACCTGCACGCACAGTACGGCTCCCCAACCTACTTCTATGCCTTCTATCATCACTGCCAAAGCGAAATGAAGCCCAGCTGGGCGGATTCGGCCCATGGTGATGAGGTCCCCTATGTCTTCGGCATCCCCATGATCGGTCCCACCGAGCTCTTCAGTTGTAACTTTTCCAAGAACGACGTCATGCTCAGTGCCGTGGTGATGACCTACTGGACGAACTTCGCCAAAACTGGTGATCCAAATCAACCAGTTCCTCAGGATACCAAATTCATTCACACAAAACCCAACCGCTTTGAAGAAGTGGCCTGGTCCAAGTATAATCCCAAAGACCAGCTCTATCTGCATATTGGCTTGAAACCCAGAGTGAGAGATCACTACCGGGCAACGAAAGTGGCTTTCTGGTTGGAACTCGTTCCTCATTTGCACAACTTGAACGAGATATTCCAGTATGTTTCAACAACCACAAAGGTTCCTCCACCAGACATGACATCATTTCCCTATGGTACCCGGCGATCTCCCTCCAAGATATGGCCAACGACCAAACGCCCAGCAATCACTCCTGCCAACAATCCCAAACACTCTAAGGACCCTCACAAAACAGGGCCCGAGGACACAACTGTCCTCATTGAAACCAAACGAGATTATTCCACTGAATTAAGTGTCACCATTGCCGTCGGGGCGTCGCTCCTCTTCCTCAACATCTTAGCTTTTGCAGCGCTGTACTACAAAAAGGACAAGAGGCGCCATGAGACTCACAGGCGCCCCAGTCCCCAGAGAAACACCACAAATGATATCGCTCACATCCAGAATGAAGAGATCATGTCTCTACAGATGAAGCAGCTGGAACACGATCATGAGTGTGAGTCGCTGCAGGCACAGGACACGCTGAGGCTCACCTGCCCGTCAGACTACACCCTCACGCTGCGCCGGTCTCCAGATGACATCCCACTTATGACGCCAAACACCATCACCATGATTCCAAACACACTGATAGGAATGCAGCCTTTACACACTTTTAACACCTTCAGTGGAGGACAAAACAGTACAAATTTACCCCACGGACATTCCACCACTAGAGTATAG
>gibbon_NLGN4Y
ATGTCGCAGCCCCAGGGACTGCTATGGCTCCCTTTGTTGTTCACCTCCGTCTGCGTCATGTTAAACTCCAATGTCCTCCTGTGGATAACTGCTCTTGCCATCAAGTTCACCCTCATTGACAGCCAAACACAGTATCCAGTTGTCAACACAAATTATGGCAAAATCCGGGGCCTAAGAATACCATTACCCAGTGAGATCTTGGGTCCAGTGGAGCAGTACTTAGGGGTTCCCTATGCCTCACCCCCCACTGGAGAGAGGCGGTTTCAGCCCCCAGAATCCCCGTCTTCCTGGACTGGCATCCGAAATGCTACTCAGTTTGCTGCTGTGTGCCCCCAGCACCTGGATGAGACATCCTTATTGCATGACATGCTGCCCATCTGGTTTACTGCCAGTTTGGATACTTTGATGACCTATGTTCAAGATCAAAATGAAGACTGCCTTTACTTAAACATGTATGTGCCCACGGAAGAT---ACCAACATAAAGAGAAACGCANNNNNNNNNNNNNNNNNNNNNNNNNNNNNNNNNNNNGATATTCATGAACAGAACAGTAAGAAGCCAGTTATGGTCTATATCCATGGGGGATCTTACATGGAGGGCACCGGTAACATGATTGATGGCAGCATTTTGGCCAGCTATGGGAACGTCATCGTTATCACCATTAACTACCGTCTGGGAATACTAGGGTTTTTAAGTACCGGAGACCAGGCAGCAAAAGGCAACTATGGTCTCCTGGATCAGATTCAAGCACTGCGGTGGATTGAGGAGAATGTGGGAGCCTTTGGCGGGGACCCGAAGAGAGTGACCATCTTTGGCTCGGGGGCTGGGGCCTCCTGTGTCAGCCTGTTGACCCTGTCCCACTACTCAGAAGGTCTCTTCCAGAAGGCCATCATTCAGAGTGGCACCGCCCTGTCCAGCTGGGCAGTGAACTACCAGCCGGCGAAGTACACTCGGATATTGGCAGACAAGGTAGGCTGCAACATGCTGGACACTACGGACATGGTAGAATGCCTGCGGAACAAGAACTACAAGGAGCTCATCCAGCAGACCATCACCCCGGCCACCTACCACATAGCCTTCGGGCCGGTGATTGACGGCGACGTCATCCCAGACGACCCCCAGATCCTGATGGAACAAGGCGAGTTCCTCAACTACGATATCATGCTGGGCGTCAACCAAGGGGAAGGCCTGAAGTTCGTGGATGGCATCGTGGATAACGAGGATGGTGTGACGCCCAACGACTTTGACTTCTCGGTGTCCAACTTCGTGGAAAACCTTTACGGCTACCCTGAAGGGAAAGACACTTTGCGGGAGACTATCAAGTTCATGTACACAGACTGGGCCGATAAGGAAAACCCGGAGACGCGGCGGAAAACCCTGGTGGCTCTCTTTACTGACCATCAGTGGGTGGCCCCCGCCGTGGCCACCGCCGATCTGCACGCGCAGTACGGCTCCCCCACCTACTTCTATGCCTTCTATCATCACTGCCAAAGCGAAATGAAGCCCAGCTGGGCAGATTCGGCCCATGGCGATGAGGTCCCCTATGTCTTTGGCATCCCCATGATTGGTCCCACCGAGCTCTTCAGTTGTAATTTCTCCAAGAACGACGTCATGCTCAGTGCGGTGGTCATGACCTACTGGACGAACTTCGCCAAAACTGGCGATCCAAATCAACCAGTTCCTCAGGATACCAAGTTCATTCACACAAAACCCAACCGCTTTGAGGAAGTGGCCTGGTCCAAGTATAATCCCAAAGACCAGCTCTATCTGCATATTGGCTTGAAACCCAGAGTGAGAGATCACTACCGGGCTACGAAAGTGGCTTTCTGGTTGGAACTCGTTCCTCATTTGCATAACTTGAACGAGATATTCCAGTATGTTTCAACAACCACAAAGGTTCCTCCCCCAGACGTGACATCATTTCCCTATGGCACCCGGCGATCTCCCGCCAAGATATGGCCAACGACCAAACGCCCAGCAATCACTCCTGCCAACAATCCCAAACACTCTAAGGACCCTCACAAAACAGGGCCCGAGGACACAACTGTGCTCATTGAAACCAAACGAGATTATTCCACCGAATTAAGTGTCACCATTGCCGTCGGGGCGTCGCTCCTCTTCCTCAACATCTTAGCCTTTGCGGCGCTGTACTACAAAAAGGACAAGAGGCGCCATGAGACTCACAGGCGCCCCAGTCCCCAGAGAAACACCACAAATGATATCACTCACGTCCAGAACGAAGAGATCATGTCTCTGCAGATGAAGCAGCTGGAACACGATCACGAGTGTGAGTCGCTGCAGGCACATGACACTCTGAGGCTCACCTGCCCACCAGACTACACCCTCACGCTGCGCCGGTCGCCAGATGACATCCCACTTATGACGCCAAACACCATCACCATGATTCCAAACACACTGATAGGGATGCAGCCTTTACACACTTTTAACACCTTCAGTGGAGGACAAAACAGTACAAATGTACCCCATGGACATTCCACCACTAGAGTATAG
==================================
### RPS4Y1 masked
>bonobo_RPS4Y1
NNNNNNNNNNNNNNNNNNNNNNNNNNNNNNNNNNNNNNNNNNNNNNNNNNNNNNNNNNNNNNNNNNNNNNNNNNNNNNNNNNNNNNNNNNNNNNNNNNNNNNNNNNNNNNNNNNNNNNNNNNNNNNNNNNNNNNNNNNNNNAAGGCCCGGGGCCCCAAGAAGCACTTAAAGCGTGTTGCAGCGCCGAAGCATTGGATGCTTGACAAACTAACGGGTGTATTTGCACCTCGTCCATCGACAGGTCCCCACAAGCTGAGGGAATGTCTTCCCCTGATCGTCTTCCTCAGGAATAGACTCAAGTATGCGTTGACTGGAGATGAGGTAAAGAAGATATGTATGCAACGTTTCATCAAAATTGATGGCAAGGTTCGAGTGGATGTTACATACCCTGCTGGATTCATGGATGTCATCAGCATCGAGAAGACAGGTGAACATTTCCGCCTGGTCTATGACACCAAGGGCCGTTTTGCTGTTCACCGCATCACAGTGGAAGAGGCAAAGTACAAGTTGTGCAAAGTGAGAAAGATTACTGTGGGAGTGAAGGGAATCCCTCACCTGGTGACTCATGATGCTCGAACCATCCGCTACCCAGATCCTGTCATCAAGGTGAACGATACTGTGCAGATTGATTTAGGGACTGGCAAGATAATCAACTTTATCAAATTTGATACAGGCAATTTGTGTATGGTGATTGGTGGAGCCAACCTCGGTCGTGTTGGTGTGATCACCAACAGGGAAAGACATCCTGGTTCTTTTGATGTGGTGCATGTGAAGGATGCCAATGGCAACAGCTTTGCCACGACGCTTTCCAACATTTTTGTCATTGGCAATGGCAATAAACCTTGGATTTCCCTGCCCAGGGGAAAGGGCATTCGACTTACTGTTGCTGCAGAGAGAGATAAGAGGCTGGCCACCAAACAGAGCAGTGGCTAA
>chimp_RPS4Y1
NNNNNNNNNNNNNNNNNNNNNNNNNNNNNNNNNNNNNNNNNNNNNNNNNNNNNNNNNNNNNNNNNNNNNNNNNNNNNNNNNNNNNNNNNNNNNNNNNNNNNNNNNNNNNNNNNNNNNNNNNNNNNNNNNNNNNNNNNNNNNAAGGCCCGGGGCCCCAAGAAGCACTTAAAGCGTGTTGCAGCGCCGAAGCATTGGATGCTTGACAAATTAACGGGTGTATTTGCACCTCGTCCATCGACAGGTCCTCACAAGCTGAGGGAATGTCTTCCCCTGATCGTCTTCCTCAGGAATAGACTCAAGTATGCGTTGACTGGAGATGAGGTAAAGAAGATATGTATGCAACGTTTCATCAAAATTGATGGCAAGGTTCGAGTGGATGTTACATACCCTGCTGGATTCATGGATGTCATCAGCATCGAGAAGACAGGTGAACATTTCCGCCTGGTCTATGACACCAAGGGCCGTTTTGCTGTTCACCGCATCACAGTGGAAGAGGCAAAGTACAAGTTGTGCAAAGTGAGAAAGATTACTGTGGGAGTGAAGGGAATCCCTCACCTGGTGACTCATGATGCTCGAACCATCCGCTACCCAGATCCTGTCATCAAGGTGAACGATACTGTGCAGATTGATTTAGGGACTGGCAAGATAATCAACTTTATCAAATTTGATACAGGCAATTTGTGTATGGTGATTGGTGGAGCCAACCTCGGTCGTGTTGGTGTGATCACCAACAGGGAAAGACATCCTGGTTCTTTTGATGTGGTGCATGTGAAGGATGCCAATGGCAACAGCTTTGCCACGAGGCTTTCCAACATTTTTGTCATTGGCAATGGCAATAAACCTTGGATTTCCCTGCCCAGGGGAAAGGGCATTCGACTTACTGTTGCTGCAGAGAGAGATAAGAGGCTGGCCACCAAACAGAGCAGTGGCTAA
>human_RPS4Y1
NNNNNNNNNNNNNNNNNNNNNNNNNNNNNNNNNNNNNNNNNNNNNNNNNNNNNNNNNNNNNNNNNNNNNNNNNNNNNNNNNNNNNNNNNNNNNNNNNNNNNNNNNNNNNNNNNNNNNNNNNNNNNNNNNNNNNNNNNNNNNAAGGCCCGGGGCCCCAAGAAGCACTTAAAGCGTGTTGCAGCGCCGAAGCATTGGATGCTTGACAAACTAACGGGTGTATTTGCACCTCGTCCATCGACAGGTCCCCACAAGCTGAGGGAATGTCTTCCTCTGATCGTCTTCCTCAGGAATAGACTCAAGTATGCGTTGACTGGAGATGAGGTAAAGAAGATATGTATGCAACGTTTCATCAAAATTGATGGCAAGGTTCGAGTGGATGTCACATACCCTGCTGGATTCATGGATGTCATCAGCATCGAGAAGACAGGTGAACATTTCCGCCTGGTCTATGACACCAAGGGCCGTTTTGCTGTTCACCGCATCACAGTGGAAGAGGCAAAGTACAAGTTGTGCAAAGTGAGGAAGATTACTGTGGGAGTGAAGGGAATCCCTCACCTGGTGACTCATGATGCTCGAACCATCCGCTACCCAGATCCTGTCATCAAGGTGAACGATACTGTGCAGATTGATTTAGGGACTGGCAAGATAATCAACTTTATCAAATTTGATACAGGCAATTTGTGTATGGTGATTGGTGGAGCCAACCTCGGTCGTGTTGGTGTGATCACCAACAGGGAAAGACATCCTGGTTCTTTTGATGTGGTGCATGTGAAGGATGCCAATGGCAACAGCTTTGCCACGAGGCTTTCCAACATTTTTGTCATTGGCAATGGCAATAAACCTTGGATTTCCCTGCCCAGGGGAAAGGGCATTCGACTTACTGTTGCTGAAGAGAGAGATAAGAGGCTGGCCACCAAACAGAGCAGTGGCTAA
>gorilla_RPS4Y1
NNNNNNNNNNNNNNNNNNNNNNNNNNNNNNNNNNNNNNNNNNNNNNNNNNNNNNNNNNNNNNNNNNNNNNNNNNNNNNNNNNNNNNNNNNNNNNNNNNNNNNNNNNNNNNNNNNNNNNNNNNNNNNNNNNNNNNNNNNNNNAAGGCTCGGGGCCCCAAGAAGCACTTAAAGCGTGTTGCAGCGCCGAAGCATTGGATGCTTGACAAACTAACGGGTGTATTTGCACCTCGTCCATCGACAGGTCCCCACAAGCTGAGGGAATGTCTTCCCCTGATCGTATTCCTCAGGAATAGACTCAAGTATGCGTTGACTGGAGATGAGGTAAAGAAGATATGTATGCAACGTTTCATCAAAATTGATGGCAAGGTTCGAGTGGATGTCACATACCCTGCTGGATTCATGGATGTCATCAGCATCGAGAAGACAGGTGAACATTTCCGCCTGGTCTATGACACCAAGGGCCGTTTTGCTGTTCACCGCATCACAGTGGAAGAGGCAAAGTACAAGTTGTGCAAAGTGAGGAAGATTACTGTGGGAGTGAAGGGAATCCCTCACCTGGTGACTCATGATGCTCGAACCATCCGCTACCCAGATCCTGTCATCAAGGTGAACGATACTGTGCAGATTGATTTAGGGACTGGCAAGATAATCAACTTTATCAAATTTGATACAGGCAATTTGTGTATGGTGATTGGTGGAGCCAACCTTGGTCGTGTTGGTGTGATCACCAACAGGGAAAGACATCCTGGTTCTTTTGATGTGGTGCATGTGAAGGATGCCAATGGCAACAGCTTTGCCACGAGGCTTTCCAACATTTTTGTCATTGGCAATGGCAATAAACCTTGGATTTCCCTGCCCAGGGGAAAGGGCATTCGACTTACTGTTGCTGAAGAGAGAGACAAGAGACTGGCCACCAAACAGAGCAGTGGCTAA
>Borang_RPS4Y1
NNNNNNNNNNNNNNNNNNNNNNNNNNNNNNNNNNNNNNNNNNNNNNNNNNNNNNNNNNNNNNNNNNNNNNNNNNNNNNNNNNNNNNNNNNNNNNNNNNNNNNNNNNNNNNNNNNNNNNNNNNNNNNNNNNNNNNNNNNNNNAAGGCCCGGGGCCCGAAGAAGCACTTGAAGCGTGTTGCAGCGCCGAAGCATTGGATGCTTGACAAACTAACGGGTGTATTTGCACCTCGTCCATCGACAGGTCCCCACAAGCTGAGGGAATGTCTTCCCCTGATCGTCTTCCTCAGGAATAGACTCAAGTATGCGTTGACTGGAGATGAGGTAAAGAAGATATGTATGCAACGTTTCATCAAAATTGATGGCAAGGTTCGAGTGGACATCACATACCCTGCTGGATTCATGGATGTCATCAGCATTGATAAGACAGGTGAACATTTCCGCCTGGTCTATGACACCAAGGGCCGTTTTGCTGTTCAGCGCATCACAGTGGAAGAGGCAAAGTACAAGTTGTGCAAAGTGAGGAAGATTACTGTGGGAATGAAGGGAATCCCTCACCTGGTGACTCATGATGCTCGAACCATCCGCTACCCAGATCCTCTCATCAAGGTGAACGATACTGTGCAGATTGATTTAGGGACTGGCAAGATAATTAACTTTATCAAATTTGATACAGGCAATTTGTGTATGGTGATTGGTGGAGCCAACCTCGGTCGTGTTGGGGTGATCACCAACAGGGAAAGACATCCTGGTTCTTTTGATGTGGTGCATGTGAAGGATGCCAGTGGCAACAGCTTTGCCACGAGGCTTTCCAACATTTTTGTCATTGGCAATGGCAATAAACCTTGGATTTCCCTGCCCAGGGGAAAGGGCATTCGACTTACTATTGCTGAAGAGAGAGACAAGAGGCTGGCCACCAAACAGAGCAGTGGCTAA
>Sorang_RPS4Y1
NNNNNNNNNNNNNNNNNNNNNNNNNNNNNNNNNNNNNNNNNNNNNNNNNNNNNNNNNNNNNNNNNNNNNNNNNNNNNNNNNNNNNNNNNNNNNNNNNNNNNNNNNNNNNNNNNNNNNNNNNNNNNNNNNNNNNNNNNNNNNAAGGCCCGGGGCCCGAAGAAGCACTTGAAGCGTGTTGCAGCGCCGAAGCATTGGATGCTTGACAAACTAACGGGTGTATTTGCACCTCGTCCATCGACAGGTCCCCACAAGCTGAGGGAATGTCTTCCCCTGATCGTCTTCCTCAGGAATAGACTCAAGTATGCGTTGACTGGAGATGAGGTAAAGAAGATATGTATGCAACGTTTCATCAAAATTGATGGCAAGGTTCGAGTGGACATCACATACCCTGCTGGATTCATGGATGTCATCAGCATTGATAAGACAGGTGAACATTTCCGCCTGGTCTATGACACCAAGGGCCGTTTTGCTGTTCAGCGCATCACAGTGGAAGAGGCAAAGTACAAGTTGTGCAAAGTGAGGAAGATTACTGTGGGAATGAAGGGAATCCCTCACCTGGTGACTCATGATGCTCGAACCATCCGCTACCCAGATCCTCTCATCAAGGTGAACGATACTGTGCAGATTGATTTAGGGACTGGCAAGATAATTAACTTTATCAAATTTGATACAGGCAATTTGTGTATGGTGATTGGTGGAGCCAACCTCGGTCGTGTTGGGGTGATCACCAACAGGGAAAGACATCCTGGTTCTTTTGATGTGGTGCATGTGAAGGATGCCAGTGGCAACAGCTTTGCCACGAGGCTTTCCAACATTTTTGTCATTGGCAATGGCAATAAACCTTGGATTTCCCTGCCCAGGGGAAAGGGCATTCGACTTACTATTGCTGAAGAGAGAGACAAGAGGCTGGCCACCAAACAGAGCAGTGGCTAA
>gibbon_RPS4Y1
NNNNNNNNNNNNNNNNNNNNNNNNNNNNNNNNNNNNNNNNNNNNNNNNNNNNNNNNNNNNNNNNNNNNNNNNNNNNNNNNNNNNNNNNNNNNNNNNNNNNNNNNNNNNNNNNNNNNNNNNNNNNNNNNNNNNNNNNNNNNNAAGGCCCGGGGCCCCAAGAAGCACTTGAAGCGCGTTGCAGCGCCGAAGCATTGGATGCTTGACAAACTAACGGGTGTATTTGCACCTCGTCCATCGACAGGTCCCCACAAGCTGAGGGAATGTCTTCCCCTGATCGTCTTCCTCAGGAATAGACTCAAGTATGCGTTGACTGGAGATGAAGTAAAGAAGATATGTATGCAGCGTTTCATCAAAATTGATGGCAGGGTTCGAGTGGACGTCACATACCCTGCTGGATTCATGGATGTCATCAGCATCGAGAAGACAGGTGAACATTTCCGCCTGGTCTATGACGCCAAGGGCCGTTTTGCTGTTCACCGCATCACAGTGGAAGAGGCAAAGTATAAGTTGTGCAAAGTGAGGAAGATTACTGTGGGAGTGAAGGGAATCTCTCACCTGGTGACTCATGATGCTCGAACCATCCGCTACCCAGATCCTCTCATCAAGGTGAACGATACTGTGCAGATTGATTTAGGGACTGGCAAGATAATCAACTTTATAAAATTTGATACAGGCAATTTGTGTATGGTGATTGGTGGAGCCAACCTCGGTCGTGTTGGTGTGATCACCAACAGGGAAAGACATCCTGGTTCTTTTGATGTGGTGCATGTGAAGGATGCCAATGGCAACAGCTTTGCCACGAGGCTTTCCAACATTTTTGTCATTGGCAATGGCAGTAAACCTTGGATTTCCCTGCCCAGGGGAAAGGGCATTCGACTTGCTATTGCTGAAGAGAGAGACAAGAGGCTCGCCACCAAACAGAGCAGTGGCTAA
==================================
### RPS4Y2
>bonobo_RPS4Y2
ATGGCCCGGGGCCCCAAGAAGCACTTGAAGCGTGTTGCAGCGCCGAAGCATTGGATGCTGGATAAACTAACTGGTGTATTTGCACCTCGTCCATCGACAGGTCCTCACAAGCTGAGGGAATGTCTTCCCCTGATAGTCTTCCTCAGGAATAGACTCAAGTATGCATTGACTGGAGATGAGGTAAAGAAGATATGTATGCAACGCTTCATCAAAATTGATGGCAAGGTTCGAGTGGACATTACATACCCTGCTGGATTCATGGATGTCATCAGCATTGAGAAAACAGGTGAGCATTTCCGCCTGGTCTATGATACCAAGGGCCGTTTTGCTGTTCATCGTATCACAGTGGAAGAGGCAAAGTACAAGTTGTGCAAAGTGAGGAAGATTACTGTGGGGACAAAGGGAATTCCACACCTGGTGACTCATGATGCTCGAACCATTCGCTACCCAGATCCTCTCATCAAGGTGAACGATACTGTGCAGATTGATTTAGGGACTGGGAAGATAACCAGCTTTATCAAATTTGACACAGGCAATGTATGTATGGTGATTGGTGGAGCTAACCTCGGTCGTGTTGGTGTGGTCACAAACAGGGAAAGACATCCTGGTTCTTGCGATGTGGTACATGTGAAGGATGCCAACGGCAACAGCTTTGCCACAAGGATTTCCAACATTTTTGTCATTGGCAATGGTAATAAACCTTGGATTTCCCTGCCCAGAGGAAAGGGCATCCGACTTACTATTGCTGAAGAGAGAGACAAGAGGCTGGCTGCCAAACAGAGCAGTGGCTAA
>chimp_RPS4Y2
ATGGCCCGGGGCCCCAAGAAGCACTTGAAGCGTGTTGCAGCGCCGAAGCATTGGATGCTGGATAAACTAACTGGTGTATTTGCACCTCGTCCATCGACAGGTCCTCACAAGCTGAGGGAATGTCTTCCCCTGATAGTCTTCCTCAGGAATAGACTCAAGTATGCATTGACTGGAGATGAGGTAAAGAAGATATGTATGCAACGCTTCATCAAAATTGATGGCAAGGTTCGAGTGGACATTACATACCCTGCTGGATTCATGGATGTCATCAGCATTGAGAAAACAGGTGAGCATTTCCGCCTGGTCTATGATACCAAGGGCCGTTTTGCTGTTCATCGTATCACAGTGGAAGAGGCAAAGTACAAGTTGTGCAAAGTGAGGAAGATTACTGTGGGGACAAAGGGAATTCCACACCTGGTGACTCATGATGCTCGAACCATTCGCTACCCAGATCCTCTCATCAAGGTGAACGATACTGTGCAGATTGATTTAGGGACTGGGAAGATAACCAGCTTTATCAAATTTGACACAGGCAATGTATGTATGGTGATTGGTGGAGCTAACCTCGGTCGTGTTGGTGTGGTCACAAACAGGGAAAGACATCCTGGTTCTTGCGATGTGGTACATGTGAAGGATGCCAACGGCAACAGCTTTGCCACAAGGATTTCCAACATTTTTGTCATTGGCAATGGTAATAAACCTTGGATTTCCCTGCCCAGGGGAAAGGGCATCCGACTTACTATTGCTGAAGAGAGAGACAAGAGGCTGGCTGCCAAACAGAGCAGTGGCTAA
>human_RPS4Y2
ATGGCCCGGGGCCCCAAGAAGCACTTGAAGCGTGTTGCAGCGCCGAAGCATTGGATGCTGGATAAACTAACTGGTGTATTTGCACCTCGTCCATCGACAGGTCCTCACAAGCTGAGGGAATGTCTTCCCCTGATAGTCTTCCTCAGGAATAGACTCAAGTATGCATTGACTGGAGATGAGGTAAAGAAGATATGTATGCAACACTTCCTCAAAATTGATGGCAAGGTTCGAGTGGACATCACATACCCTGCTGGATTCATAGATGTCATCAGCATTGAGAAAACAGGTGAGCATTTCCGCCTGGTCTATAATACCAAGGGCTGTTTTGCTGTTCATCGTATCACAGTGGAAGAGGCAAAGTACAAGTTGTGCAAAGTGAGGAAGATTACTGTGGGGACAAAGGGAATTCCACACCTGGTGACTCATGATGCTCGAACCATTCGCTACCCAGATCCTCTCATCAAGGTGAACGATACTGTGCAGATTGATTTAGGGACTGGGAAGATAACCAGCTTTATCAAATTTGACACAGGCAATGTATGTATGGTGATTGCTGGAGCTAACCTCGGTCGTGTTGGTGTGATCACAAACAGGGAAAGACATCCTGGTTCTTGCGATGTGGTACATGTGAAGGATGCCAACGGCAACAGCTTTGCCACAAGGATTTCCAACATTTTTGTCATTGGCAATGGTAATAAACCTTGGATTTCCCTGCCCAGGGGAAAGGGCATCCGACTTACTATTGCTGAAGAGAGAGACAAGAGGCTGGCTGCCAAACAGAGCAGTGGCTAA
>gorilla_RPS4Y2
ATGGCCCGGGGCCCCAAGAAGCACTTGAAGCATGTTGCAGCGCCGAAGCATTGGATGCTGGATAAATTAACTGGTGTATTTGCACCTCGTCCATCAACAGGTCCTCACAAGCTGAGGGAATGTCTTCCCCTGATAGTCTTCCTCAGGAATAGACTCAAGTATGCATTGACTGGAGATGAGGTAAAGAAGATATGTATGCAACGGTTCATCAAAATTGATGGCAAGGTTCGAGTGGACATCACATACCCTGCTGGATTCATGGATGTCATCAGCATTGAGAAAACAGGTGAGCATTTCCGCCTGGTCTATGATACCAAGGGCCGTTTTGCTGTTCATCGTATCACAGTGGAAGAGGCAAAGTACAAGTTGTGCAAAGTGAGGAAGATTACTGTGGGGACAAAGGGAATTCCACACCTAGTGACTCATGATGCTCGAACCATTCGCTACCCAGATCCTGTCATCAAGGTGAATGATACTGTGCAGATTGATTTAGGGACTGGGAAGATAACCAGCTTTATCAAATTTGACACAGGCAATGTATGTATGGTGATTGGTGGAGCTAACCTCGGTCGTGTTGGTGTGATCACAAACAGGGAAAGACATCCTGGTTCTTGCGATGTGGTACATGTGAAGGATGCCAACGGCAACAGCTTTGCCACAAGGATTTCCAACATTTTTGTCATTGGCAATGGTAATAAACCTTGGATTTCCCTGCCCAGGGGAAAGGGCATCCGACTTACTATTGCTGAAGAGAGAGACAAGAGGCTGGCTGCCAGACAGAGCAGTGGCTAA
>Borang_RPS4Y2
ATGGCCCGGGGTCCTAAGAAGCACCTGAAGCGTGTTGCAGCGCCGAAGCATTGGATGCTCGACAAACTAACTGGTGTATTTGCACCTCGTCCATCGACAGGTCCTCACAAGCTGAGGGAATGTCTTCCCCTGATCGTCTTCCTCAGGAATAGACTCAAGTATGCATTGACTGGAGATGAGGTAAAGAAGATATGTATGAAACGCTTCATCAAAATTGATGGCAAGGTTCGAGTGGACATCACATACCCTGCTGGATTCATGGATGTCATCAGCATTGAGAAAACAGGTGAGCATTTCCGCCTGGTCTATGACACCAAGGGCCGTTTTGCTGTTCATCGTATCACAGTGGAAGAGGCAAAGTACAAGTTGTGCAAAGTGAGGAAGATTACTGTGGGGACAAAGGGAATTCCACACCTGGTGACTCATGATGCTCGAACCATTCGCTACCCAGATCCTCTCATCAAGGTGAACGATACTGTGCAGATTGATTTAGGGACTGGCAAGATAACCAGCTTTATCAAATTTGAGACAGGCAATGTATGTATGGTGATTGGTGGAGCTAACCTCGGTCGTGTTGGTGTGATCACAAACAGGGAAAGACATCCTGGTTCTTGCGATGTGGTACATGTGAAGGATGCCAATGGCAACAGCTTTGCCACAAGGATTTCCAACATTTTTGTCATTGGCAATGGTAATAAACCTTGGATTTCCCTGCCCAGGGGAAAGGGCATCCGACTTACTATTGCTGAAGAGAGAGACAAGAGGCTGGCTGCCAAACAGAGCAGTGGCTAA
>Sorang_RPS4Y2
ATGGCCCGGGGTCCTAAGAAGCACCTGAAGCGTGTTGCAGCGCCGAAGCATTGGATGCTCGACAAACTAACTGGTGTATTTGCACCTCGTCCATCGACAGGTCCTCACAAGCTGAGGGAATGTCTTCCCCTGATCGTCTTCCTCAGGAATAGACTCAAGTATGCATTGACTGGAGATGAGGTAAAGAAGATATGTATGAAACGCTTCATCAAAATTGATGGCAAGGTTCGAGTGGACATCACATACCCTGCTGGATTCATGGATGTCATCAGCATTGAGAAAACAGGTGAGCATTTCCGCCTGGTCTATGACACCAAGGGCCGTTTTGCTGTTCATCGTATCACAGTGGAAGAGGCAAAGTACAAGTTGTGCAAAGTGAGGAAGATTACTGTGGGGACAAAGGGAATTCCACACCTGGTGACTCATGATGCTCGAACCATTCGCTACCCAGATCCTCTCATCAAGGTGAACGATACTGTGCAGATTGATTTAGGGACTGGCAAGATAACCAGCTTTATCAAATTTGAGACAGGCAATGTATGTATGGTGATTGGTGGAGCTAACCTCGGTCGTGTTGGTGTGATCACAAACAGGGAAAGACATCCTGGTTCTTGCGATGTGGTACATGTGAAGGATGCCAATGGCAACAGCTTTGCCACAAGGATTTCCAACATTTTTGTCATTGGCAATGGTAATAAACCTTGGATTTCCCTGCCCAGGGGAAAGGGCATCCGACTTACTATTGCTGAAGAGAGAGACAAGAGGCTGGCTGCCAAACAGAGCAGTGGCTAA
>gibbon_RPS4Y2
ATGGCCCGGGGCCCCAAGAAGCACCTGAAGCGTGTTGCAGCGCCGAAGCATTGGATGCTCGACAAACTAACTGGTGTATTTGCACCTCGTCCATCGACAGGTCCCCACAAGCTGAGGGAATGTCTTCCCCTGATCGTCTTCCTCAGGAATAGACTCAAGTATGCGTTGACTGGAGATGAAGTAAAGAAGATATGTATGCAGCGTTTCATCAAAATTGACGGCAAGGTTCGAGTGGACATCACATACCCTGTTGGATTCATGGATGTCATCAGCATTGAGAAAACAGGTGAGCATTTCCGCCTGGTCTACGACACCAAGGGCCGTTTTGCTGTTCATCGTATCACAGTGGAAGAGGCAAAGTACAAGTTGTGCAAAGTGAGGAAGATTACTGTGGGGACAAAGGGAATTCCACACCTGGTGACTCATGATGCTCGAACCATTCGCTACCCAGATCCTGTCATCAAAGTGAACGATACTGTGCAGATTGATTTAGGGACTGGCAAGATAACCAGCTTTATCAAATTTGACACAGGCAATGTATGTATGGTGATTGGTGGAGCTAACCTTGGTCGTGTTGGTGTGATCACAAACAGGGAAAGACATCCTGGTTCTTGCGATGTGGTACATGTGAAGGATGCCAATGGCAACAGCTTTGCCACAAGGATTTCCAACATTTTTGTCATTGGCAATGGTAGTAAACCTTGGATTTCCCTGCCCAGGGGAAAGGGCATCCGACTTACTGTTGCTGAAGAGAGAGATAAGAGGCTGGCTGCCAAACAGAGCAGTGGCTAA
==================================
### SRY masked
>bonobo_rna-NM_003140.3_gene-SRY_Dbxref=GeneID:6736,GenBank:NM_003140.3,HGNC:HGNC:11311,MIM:480000;Name=NM_003140.3;extra_copy_number=0;gbkey=mRNA;gene=SRY;matches_ref_protein=False;product=sex determining region Y;tag=RefSeq Select;transcript_id=NM_003140.3;valid_ORF=True;protein_id=NP_003131.1;copy_num_ID=gene-SRY_0;coverage=1.0;gene_biotype=protein_coding;gene_synonym=SRXX1,SRXY1,TDF,TDY;sequence_ID=0.981;valid_ORFs=1
ATGCAATCATATGCTTCTGCTATGTTAAGCGTATTCAACAGCGATGATTACAGTCCAGGTGTGCAACAGAATATTCCCGCTCTCCGGAGAAGCTCTTCCTTCCTTTGCACTGAAAGCTATAACTCTAAGTATCAGCGTGAAACGGGAGAAAACAGTAAAGACAGCGTCCAGGATAGAGTGAAGCGACCCATGAACGCATTCTTCGTGTGGTCTCGCGATCAGAGGCGCAAGATGGCTCTAGAGAATCCCAGAATGCGAAACTCAGAGATCAGCAAGCAGCTGGGATACCAGTGGAAAATGCTTACTGCAGCCGAAAAATGGCCATTCTTCCAGGAGGCACAGAAATTACAGGCCATGCACAGAGAGAAATACCCGAATTATAAGTATCGACCTCGTCGGAAGGCGAACATGCTGCCGAAGAATTGCAGTTTGCTTCCCGCAGATCCCGCTTCGGTACTCTGCAGCGAAGTG---CAACTGGACAACAGGTTGTACAGGGATGACTGTACGAAAGCCACACACTCAACAATGGAGCACCAGCTAGGCCACTTACCGCCCATCAACGCAGCCAGCTCACCGCAGCAACGGGACCGCTGCAGCCACTGGACAAAGCTGTAGNNN
>chimp_rna-NM_003140.3_gene-SRY_Dbxref=GeneID:6736,GenBank:NM_003140.3,HGNC:HGNC:11311,MIM:480000;Name=NM_003140.3;extra_copy_number=0;gbkey=mRNA;gene=SRY;matches_ref_protein=False;product=sex determining region Y;tag=RefSeq Select;transcript_id=NM_003140.3;valid_ORF=True;protein_id=NP_003131.1;copy_num_ID=gene-SRY_0;coverage=1.0;gene_biotype=protein_coding;gene_synonym=SRXX1,SRXY1,TDF,TDY;sequence_ID=0.987;valid_ORFs=1
ATGCAATCATATGCTTCTGCTATGTTAAGCGTATTCAACAGCGATGATTACAGTCCAGCTGTGCAACAGAATATTCCCGCTCTCCGGAGAAGCTCTTCCTTCCTTTGCACTGAAAGCTATAACTCTAAGTATCAGCGTGAAACGGGAGAAAACAGTAAAGATAGCGTCCAGGATAGAGTGAAGCGACCCATGAACGCATTCTTCGTGTGGTCTCGCGATCAGAGGCGCAAGATGGCTCTAGAGAATCCCAGAATGCGAAACTCAGAGATCAGCAAGCAGCTGGGATACCAGTGGAAAATGCTTACTGAAGCCGAAAAATGGCCATTCTTCCAGGAGGCACAGAAATTACAGGCCATGCACAGAGAGAAATACCCGAATTATAAGTATCGACCTCGTCGGAAGGCGAACATGCTGCCGAAGAATTGCAGTTTGCTTCCCGCAGATCCCGCTTCGGTACTCTGCAGCGAAGTG---CAACTGGACAACAGGTTGTACAGGGATGACTGTACGAAAGCCACACACTCAAGAATGGAGCACCAGCTAGGCCACTTACCGCCCATCAACGCAGCCAGCTCACCGCAGCAACGGGACCGCTACAGCCACTGGACAAAGCTGTAGNNN
>human_SRY
ATGCAATCATATGCTTCTGCTATGTTAAGCGTATTCAACAGCGATGATTACAGTCCAGCTGTGCAAGAGAATATTCCCGCTCTCCGGAGAAGCTCTTCCTTCCTTTGCACTGAAAGCTGTAACTCTAAGTATCAGTGTGAAACGGGAGAAAACAGTAAAGGCAACGTCCAGGATAGAGTGAAGCGACCCATGAACGCATTCATCGTGTGGTCTCGCGATCAGAGGCGCAAGATGGCTCTAGAGAATCCCAGAATGCGAAACTCAGAGATCAGCAAGCAGCTGGGATACCAGTGGAAAATGCTTACTGAAGCCGAAAAATGGCCATTCTTCCAGGAGGCACAGAAATTACAGGCCATGCACAGAGAGAAATACCCGAATTATAAGTATCGACCTCGTCGGAAGGCGAAGATGCTGCCGAAGAATTGCAGTTTGCTTCCCGCAGATCCCGCTTCGGTACTCTGCAGCGAAGTG---CAACTGGACAACAGGTTGTACAGGGATGACTGTACGAAAGCCACACACTCAAGAATGGAGCACCAGCTAGGCCACTTACCGCCCATCAACGCAGCCAGCTCACCGCAGCAACGGGACCGCTACAGCCACTGGACAAAGCTGTAGNNN
>gorilla_rna-NM_003140.3_gene-SRY_Dbxref=GeneID:6736,GenBank:NM_003140.3,HGNC:HGNC:11311,MIM:480000;Name=NM_003140.3;extra_copy_number=0;gbkey=mRNA;gene=SRY;matches_ref_protein=False;product=sex determining region Y;tag=RefSeq Select;transcript_id=NM_003140.3;valid_ORF=True;protein_id=NP_003131.1;copy_num_ID=gene-SRY_0;coverage=1.0;gene_biotype=protein_coding;gene_synonym=SRXX1,SRXY1,TDF,TDY;sequence_ID=0.989;valid_ORFs=1
ATGCAATCATACGCTTCTGCTATGTTAAGCGTATTCAACAGCGATGATTACAGTCCAGCTGTGCAACAGACTATTCCCGCTCACCGGAGAAGCTCTTCCTTCCTTTGCACTGAAAGCTGTAACTCTAAGTATCAGTGTGAAACGGGAGAAAACAGTAAAGGCAGCGTCCAGGATCGAGTGAAGCGACCCATGAACGCATTCATCGTGTGGTCTCGCGATCAGAGGCGCAAGATGGCTCTAGAGAATCCCAGAATGCGAAACTCAGAGATCAGCAAGCAGCTGGGATACCAGTGGAAAATGCTTACTGAAGCCGAAAAATGGCCATTCTTCCAGGAGGCACAGAAATTACAGGCCATGCACAGAGAGAAATACCCGAATTATAAGTATCGACCTCGTCGGAAGGCGAAGATGCTGCCGAAGAATTGCAGTTTGCTTCCCGCAGATCCCGCTTCGGTACTCTGCAGCGAAGTG---CAACTGGACAACCGGTTGTACAGGGATGACTGTACGAAAGCCACACACTCAAGAATGGAGCACCAGCTAGGCCACTTACCGCCCATCAACGCAGCCAGCTCACCGCAGCAACGGGACCGCTACAGCCACTGGACAAAGCTGTAGNNN
>Borang_rna-NM_003140.3_gene-SRY_Dbxref=GeneID:6736,GenBank:NM_003140.3,HGNC:HGNC:11311,MIM:480000;Name=NM_003140.3;extra_copy_number=0;gbkey=mRNA;gene=SRY;matches_ref_protein=False;missing_stop_codon=True;product=sex determining region Y;tag=RefSeq Select;transcript_id=NM_003140.3;valid_ORF=False;protein_id=NP_003131.1;copy_num_ID=gene-SRY_0;coverage=1.0;gene_biotype=protein_coding;gene_synonym=SRXX1,SRXY1,TDF,TDY;sequence_ID=0.967;valid_ORFs=0
ATGCAATCATATGCTTCTGCTATGTTAAGCGTATTCAACAGTGATGATTACAGTCCAGCTGTGCAACAGAATATTCCCGCTCTCCGGAGAAGCTCTTCCTTCATTTGCACTGAAAGCTATAACTCTAAGTATCAGTGTGAAACGGGAGAAAACAGTAAAGGCAGCGTCCAGGATAGAGTGAAGCGACCCATGAACGCATTCATCGTGTGGTCTCGCGATCAGAGGCGCAAGATGGCTCTAGAGAATCCCAAAATGCGAAACTCAGAGATCAGCAAGCAGCTGGGATACCAGTGGAAAATGCTTACTGAAGCCGAAAAATGGCCATTCTTCCAGGAGGCACAGAAACTACAGGCCATGCATAGAGAGAAATACCCGAATTATAAGTATCGACCTCGTCGGAAGGCGAAGATGCTGCAGAAGAGTTGCAGTTCGCTTCCCGCAGATCCCGCTTCGGTACTCTGCAGCGAAGTGCTGCAACTGGACAACAGGTTGTACAGGGATGACTGTACGAAAGCCACACACTCAAGACTGGAGCACCAGCTAGGCCACTTACCGCCCATCAACACAGCCAGCTCACCGCAGCAACGGGACCGCTACAGCCACTCGACGGAGCTGTACNNN
>Sorang_rna-NM_003140.3_gene-SRY_Dbxref=GeneID:6736,GenBank:NM_003140.3,HGNC:HGNC:11311,MIM:480000;Name=NM_003140.3;extra_copy_number=0;gbkey=mRNA;gene=SRY;matches_ref_protein=False;missing_stop_codon=True;product=sex determining region Y;tag=RefSeq Select;transcript_id=NM_003140.3;valid_ORF=False;protein_id=NP_003131.1;copy_num_ID=gene-SRY_0;coverage=1.0;gene_biotype=protein_coding;gene_synonym=SRXX1,SRXY1,TDF,TDY;sequence_ID=0.968;valid_ORFs=0
ATGCAATCATATGCTTCTGCTATGTTAAGCGTATTCAACAGTGATGATTACAGTCCAGCTGTGCAACAGAATATTCCCGCTCTCCGGAGAAGCTCTTCCTTCATTTGCACTGAAAGCTATAACTCTAAGTATCAGTGTGAAACGGGAGAAAACAGTAAAGGCAGCGTCCAGGATAGAGTGAAGCGACCCATGAACGCATTCATCGTGTGGTCTCGCGATCAGAGGCGCAAGATGGCTCTAGAGAATCCCAAAATGCGAAACTCAGAGATCAGCAAGCAGCTGGGATACCAGTGGAAAATGCTTACTGAAGCCGAAAAATGGCCATTCTTCCAGGAGGCACAGAAACTACAGGCCATGCATAGAGAGAAATACCCGAATTATAAGTATCGACCTCGTCGGAAGGCGAAGATGCTGCAGAAGAGTTGCAGTTCGCTTCCCGCAGATCCCGCTTCGGTACTCTGCAGCGAAGTGCTGCAACTGGACAACAGGTTGTACAGGGATGACTGTACGAAAGCCACACACTCAAGACTGGAGCACCAGCTAGGCCACTTACCGCCCATCAACACAGCCAGCTCACCGCAGCAACGGGACCGCTACAGCCACTCGACAGAGCTGTACNNN
>gibbon_rna-NM_003140.3_gene-SRY_Dbxref=GeneID:6736,GenBank:NM_003140.3,HGNC:HGNC:11311,MIM:480000;Name=NM_003140.3;extra_copy_number=0;gbkey=mRNA;gene=SRY;matches_ref_protein=False;product=sex determining region Y;tag=RefSeq Select;transcript_id=NM_003140.3;valid_ORF=True;protein_id=NP_003131.1;copy_num_ID=gene-SRY_0;coverage=1.0;gene_biotype=protein_coding;gene_synonym=SRXX1,SRXY1,TDF,TDY;sequence_ID=0.965;valid_ORFs=1
ATGCAATCATATGCTTCTGCTATGTTAAACGTATTCAACAGTGATTATTACAGTCCAGCTGTGCAACAGAATACTCCCGCTCTCCGGAGAAGCTCTTCCTTCATTTGCACTGAAAGCTGTAACTCTAAGTATCCGTGTGAAACGGGAGAAAACAGTAAAGTCAGCGTCCAGGATAGAGTGAAGCGACCCATGAACGCGTTCATCGTGTGGTCTCGCGATCAGAGGCGCAAGATGGCTCTAGAGAATCCCAAAATGCGAAACTCAGAAATCAGCAAGCAGCTGGGATACCAGTGGAAAATGCTAACTGAAGCCGAAAAATGGCCATTCTTCCAGGAGGCACAGAAACTACAGGCCATGCACAGAGAGAAATACCCGAATTATAAGTATCGACCTCGTCGGAAGGCGAAGATGCTGCAGAAGAATTGCAGTTTGCTTCCTGCAGATTCCGCTTCGGTACTCTACAGCGAAGGG---CAACTGGACAACAGGTTGTACAGGGATGACTGTACAAAAGCCACACACTCAAGAATGGAGCACCAGCTAGGCCACTTACCGCCCATCAACACAGCCAGCTCACCGCAGCAACAGGACCACTACAGCCACTCGACAAAGCTGTAGNNN
==================================
### TBL1Y
>human_TBL1Y
ATGAGCATAACCAGTGACGAGGTGAACTTTCTGGTTTATCGGTATCTCCAGGAGTCAGGTTTTTCTCACTCGGCTTTCACGTTTGGGATCGAGAGCCACATCAGCCAGTCCAACATCAATGGGACACTAGTGCCACCGTCTGCCCTCATCTCCATTCTCCAGAAGGGACTGCAGTATGTAGAGGCTGAGATAAGCATCAACAAGGATGGCACAGTGTTCGACAGCCGCCCTATAGAGTCCCTGTCCCTGATAGTTGCTGTGATTCCTGATGTGGTGCAGATGCGGCAGCAGGCATTTGGAGAGAAGCTCACTCAGCAGCAAGCCAGTGCAGCAGCCACAGAGGCATCAGCAATGGCAAAGGCGGCAACCATGTCCCCAGCTGCTATTTCCCAGCAAAATCCTCCAAAGAACCGAGAGGCCACAGTGAACGGGGAAGACAATGGAGCACATGAAATCAATAATCACTCAAAGCCAATGGAAATAGATGGGGATGTTGAGATTCCACCCAACAAAGCCACAGTCCTTCGGGGCCACGAGTCTGAGGTGTTCATTTGTGCCTGGAACCCTGTCAGTGATTTGCTAGCCTCTGGATCTGGAGACTCAACTGCAAGGATATGGAACCTGAATGAGAATAGCAACGGGGGCTCCACCCAGCTCGTGTTGAGACATTGTATACGAGAAGGGGGGCACGACGTCCCAAGTAATAAAGATGTCACCTCACTGGACTGGAACAGTGATGGAACACTATTGGCTATGGGTTCATATGATGGTTTCGCAAGAATATGGACAGAAAATGGTAACCTGGCCAGCACCTTAGGCCAACATAAAGGCCCCATCTTCGCTCTGAAATGGAACAAAAAGGGGAATTATGTTTTGAGTGCTGGTGTAGACAAAACAACAATAATTTGGGATGCTCACACAGGAGAAGCCAAACAGCAGTTTCCTTTTCATTCAGCCCCCGCCCTTGATGTGGACTGGCAGAACAACATGACCTTTGCCTCCTGTAGCACAGACATGTGTATCCATGTGTGCAGGCTCGGCTGTGACCACCCAGTCAAAACCTTCCAGGGACACACAAACGAGGTCAATGCCATCAAATGGGATCCTTCTGGAATGTTGCTGGCGTCCTGCTCGGATGACATGACATTGAAGATCTGGAGTATGAAGCAGGATGCATGCGTCCACGATCTTCAGGCTCACAGCAAAGAGATCTACACCATCAAGTGGAGCCCCACCGGGCCTGCCACCAGCAACCCAAACTCCAGCATCATGTTGGCAAGTGCTTCATTTGATTCTACAGTGCGACTGTGGGATGTGGAGCAAGGTGTCTGCACCCACACACTCATGAAGCATCAAGAGCCTGTCTACAGTGTAGCTTTCAGCCCCGATGGAAAGTACTTGGCTAGTGGATCCTTTGACAAGTATGTTCATATCTGGAATACTCAGAGTGGAAGTCTCGTCCACAGCTACCAAGGCACTGGCGGTATCTTCGAGGTGTGCTGGAACGCCCGAGGAGATAAAGTGGGCGCCAGCGCGTCTGATGGCTCTGTGTGTGTTCTGGATCTGTGA--------------
>gorilla_TBL1Y
ATGAGCATAACCAGTGACGAGGTGAACTTTCTGGTTTATCGGTATCTCCAGGAGTCAGGTTTTTCTCACTCGGCTTTCACGTTTGGGATCGAGAGCCACATCTGCCAGTCCAACATCAATGGGACACTAGTGCCACCGGCTGCCCTCATCTCCATTCTCCAGAAGGGACTGCAGTATGTAGAGGCTGAGATCAGCATCAACGAGGATGGCACAGTGTTCGACAGCCGCCCTATAGAGTCCCTGTCCCTGATAGATGCTGTGATTCCTGATGTGGTGCAGATGCGGCAGCAGGCATTTGGAGAGAAGCTCACTCAGCAGCAAGCCAGTGCAGCAGCCACAGAGGCATCAGCAATGGCAAAGGCGGCAACCATGACCCCAGCTGCTATTTCCCAGCAAAATCCTCCAAAGATCCGAGAGGCCACAGTGAACGGGGAAGAGAATGGAGCACATGAAATCAATAATCACTCAAAGCCAATGGAAATAGATAGGGATGTTGAGATTCCACCCAACAAAGCCACAGTCCTTCGGGGCCACGAGTCTGAGGTGTTCATTTGTGCCTGGAACCCTGTCAGTGATTTGCTGGCCTCCGGATCTGGAGACTCAACTGCAAGGATATGGAACCTGAATGAGAATAGCAACGGGGGCTCCACCCAGCTCGTGTTGAGACATTGTATACGAGAAGGGTGGCACGACGTCCCAAGTAATAAAGATGTCACCTCACTGGACTGGAACAGTGATGGAACACTATTGGCTATGGGTTCATATGATGGTTTCGCAAGAATATGGACAGAAAATGGTAACCTGGCCAGCACCTTAGGCCAACATAAAGGCCCCATCTTCGCTCTGAAATGGAACAAAAAGGGGAATTACATTTTGAGTGCTGGTGTAGACAAAACAACAATAATTTGGGACGCTCACACAGGAGAAGCCAAACAGCAGTTTCCTTTTCATTCAGCCCCCGCCCTTGATGTGGACTGGCAGAACAACACGACCTTTGCCTCCTGTGGCACAGACATGTGTATCCATGTGTGCAGGCTCGGCTGTGACCTCCCAGTCAAAACTTTCCAGGGACACACAAACGAGGTCAATGCCATCAAATGGGATCCTTCTGGAATGTTGCTGGCGTCCTGCTCGGATGACATGACATTGAAGATCTGGAGTATGAAGCAGGATGCATGCGTCCACGATCTTCAGGCTCACAGCAAAGAGATCTACACCATCAAGTGGAGCCCCACCGGGCCTGCCACCAGCAACCCAAACTCCAGCATCATGTTGGCAAGTGCTTCATTTGATTCTACAGTGCGACTGTGGGATGTGGAGCAAGGTGTCTGCACCCACACACTCACGAAGCATCAAGAGCCTGTCTACAGCATAGCTTTCAGCCCTGATGGAAAGTACCTGGCTAGTGGATCCTTTGACAAGTGTGTTCATATCTGGAATACTCAGAGTGGAAGTCTCGTCCACAGCTACCAAGGCACTGGCGGTATCTTCGAGGTGTGCTGGAATGCCCGAGGAGATAAAGTGGGCGCCAGCGCGTCTGACGGCTCTGTGTGTGTTCTGGATCTGCGAAAGTAA--------
>Borang_TBL1Y
ATGAGCATAACCAGTGACGAGGTGAACTTTCTGGTTTATCGGTATCTCCAGGAGTCAGGTTTTTGTCACTCGGCTTTCACATTTGGGATCGAGAGCCACATCAGCCAGTCCAACATCAATGGGACACTAGTGCCACCAGCTGCCCTCATCTCCATTCTCCAGAAGGGACTGCAGTGTGTGGAGGCTGAGATCAGCATCAACGAGGATGGCACAGTGTTCAACGGCCACCCTATAGAGTCCCTGTCCCTGATAGATGCTGTGATTCCTGACGTGGTGCAGATGCGGCAGCAGGCATTTGGAGAGAAGCTCACTCAGCAGCAAGCCAGTGCAGCAGCCGCAGAGGCATCAGCAATGGCAAAGGCGGCAAGCATGACCCCAGCTGCTGTTTCCCAGCCAAATCCTCCAAAGAACCAAGAGGCCACCGTGAATGGGGAAGAGAATGGAGCGCATGCAATCAATAATCACTCAAAGCCAATGGAAATACATGGGGATGTTGAGATTGCACCCAACAAAGCCACAGTCCTTCGGGGCCATGAGTCCGAGGTGTTCATTTGTGCCTGGAACCCTGTCAGTGATTTGCTAGCCTCCGGGTCTGGAGACTCAACTGCAAGGATATGGAACCTGAATGAGAATAGCAATGGGGGCTCCACCCAGCTCGTGTTGAGACACTGTATACGAGAAGGGGGGCATGACATCCCAAGTAATAAAGATGTCACCTCACTGGACTGGAACAGTGATGGAACACTATTGGCTACGGGTTCATATGATGGTTTTGCAAGAATATGGACAGAAAATGGTAACCTGGCCAGCACCTTAGGCCAACATAAAGGCCCCATCTTCGCCCTGAAATGGAACAAAAAGGGTAATTACATTTTGAGCGCTGGTGTAGACAAAACAACAATAATTTGGGATGCTCACACAGGAGAAGCCAAACAGCAGTTTCCTTTTCATTCAGCCCCCGCCCTTGATGTGGACTGGCAGAACAACATGACCTTTGCCTCCTGTAGCACAGACATGTGTATCCATGTGTGCAGGCTCGGCTGTGACCGCCCAGTCAAAACCTTCCAGGGACACACAAATGAGGTCAATGCCATCAAATGGGATCCTTCTGGAATGTTGCTGGCGTCCTGCTCAGATGACATGACATTGAAGATCTGGAGTATGAAGCAGGATGCATGCGTCCACGATCTTCAGGCTCACAGCAAAGAGATCTACACCATCAAGTGGAGCCCCACCGGGCCTGACACCAGCAACCCAAACTCCAGCATCATGTTGGCAAGTGCTTCATTTGATTCTACAGTGCGACTGTGGGATGTGGAGCAAGGTGTCTGCACACACACACTCACAAAGCATCAGGAGCCTGTCTACAGCGTAGCTTTCAGCCCCGATGGGAAGTACTTGGCTAGTGGATCCTTTGACAAGTATGTTCATATCTGGAGTACTCAGAGTGGAAGTCTCATCCACAGCTACCAAGGCACTGGCGGTATCTTCGAGGTGTGCTGGAATGCCCGAGGAGACAAAGTGGGCACCAGCGCATCTGATGGCTCTGTGTGTGTTCTGGATCTGCGAAAGTAA--------
>Sorang_TBL1Y
ATGAGCATAACCAGTGACGAGGTGAACTTTCTGGTTTATCGGTATCTCCAGGAGTCAGGTTTTTGTCACTCGGCTTTCACATTTGGGATCGAGAGCCACATCAGCCAGTCCAACATCAATGGGACACTAGTGCCACCAGCTGCCCTCATCTCCATTCTCCAGAAGGGACTGCAGTGTGTGGAGGCTGAGATCAGCATCAACGAGGATGGCACAGTGTTCAACGGCCACCCTATAGAGTCCCTGTCCCTGATAGATGCTGTGATTCCTGACGTGGTGCAGATGCGGCAGCAGGCATTTGGAGAGAAGCTCACTCAGCAGCAAGCCAGTGCAGCAGCCGCAGAGGCATCAGCAATGGCAAAGGCGGCAAGCATGACCCCAGCTGCTGTTTCCCAGCCAAATCCTCCAAAGAACCAAGAGGCCACCGTGAATGGGGAAGAGAATGGAGCGCATGCAATCAATAATCACTCAAAGCCAATGGAAATACATGGGGATGTTGAGATTGCACCCAACAAAGCCACAGTCCTTCGGGGCCATGAGTCCGAGGTGTTCATTTGTGCCTGGAACCCTGTCAGTGATTTGCTAGCCTCCGGGTCTGGAGACTCAACTGCAAGGATATGGAACCTGAATGAGAATAGCAATGGGGGCTCCACCCAGCTCGTGTTGAGACACTGTATACGAGAAGGGGGGCATGACATCCCAAGTAATAAAGATGTCACCTCACTGGACTGGAACAGTGATGGAACACTATTGGCTACGGGTTCATATGATGGTTTTGCAAGAATATGGACAGAAAATGGTAACCTGGCCAGCACCTTAGGCCAACATAAAGGCCCCATCTTCGCCCTGAAATGGAACAAAAAGGGTAATTACATTTTGAGTGCTGGTGTAGACAAAACAACAATAATTTGGGATGCTCACACAGGAGAAGCCAAACAGCAGTTTCCTTTTCATTCAGCCCCCGCCCTTGATGTGGACTGGCAGAACAACATGACCTTTGCCTCCTGTAGCACAGACATGTGTATCCATGTGTGCAGGCTCGGCTGTGACCGCCCAGTCAAAACCTTCCAGGGACACACAAATGAGGTCAATGCCATCAAATGGGATCCTTCTGGAATGTTGCTGGCGTCCTGCTCAGATGACATGACATTGAAGATCTGGAGTATGAAGCAGGATGCATGCGTCCACGATCTTCAGGCTCACAGCAAAGAGATCTACACCATCAAGTGGAGCCCCACCGGGCCTGACACCAGCAACCCAAACTCCAGCATCATGTTGGCAAGTGCTTCATTTGATTCTACAGTGCGACTGTGGGATGTGGAGCAAGGTGTCTGCACACACACACTCACAAAGCATCAGGAGCCTGTCTACAGCGTAGCTTTCAGCCCCGATGGGAAGTACTTGGCTAGTGGATCCTTTGACAAGTATGTTCATATCTGGAGTACTCAGAGTGGAAGTCTCATCCACAGCTACCAAGGCACTGGCGGTATCTTCGAGGTGTGCTGGAATGCCCGAGGAGACAAAGTGGGCACCAGCGCATCTGATGGCTCTGTGTGTGTTCTGGATCTGCGAAAGTAA--------
==================================
### TMSB4Y
>bonobo_TMSB4Y
ATGTCTGACAAACCTGGTATGGCTGAGATCGAGAAATTCGATAAGTCGAAACTGAAGAAGACAGAAACGCAAGACAAGAATCCATTGTCTTCCAAAGAAACGATCGAACAGGAGAAGCAAGCAGGCGAATCTTAA
>chimp_TMSB4Y
ATGTCTGACAAACCTGGTATGGCTGAGATCGAGAAATTCGATAAGTCGAAACTGAAGAAGACAGAAACGCAAGACAAGAATCCATTGTCTTCCAAAGAAACGATCGAACAGGAGAAGCAAGCAGGCGAATCTTAA
>human_TMSB4Y
ATGTCTGACAAACCTGGTATGGCTGAGATCGAGAAATTCGATAAGTCGAAACTGAAGAAGACAGAAACGCAAGAGAAGAATCCATTGTCTTCCAAAGAAACTATCGAACAGGAGAGGCAAGCAGGCGAATCTTAA
>gorilla_TMSB4Y
ATGTCTGACAAACCTTGTATGGCTGAGATCGAGAAATTCGATAAGCCGAAACTGAAGAAGACAGAAACGCAAGAGAAGAATCCATTGTCTTCCAAAGAAACTATCGAACAGGAGAAGCAAGCAGGTGAATCTTAA
>Borang_TMSB4Y
ATGTCTGACAAACCTGATATGTCTGAGATCGAGAAATTCGATAAGTCGAAACTGAAGAAGACAGAAACACAAGAGAAAAATCCACTGCCTTCCAAAGAAACGATTGAACAGGAGAAGCAAGCAGGCGAATCTTAA
>Sorang_TMSB4Y
ATGTCTGACAAACCTGATATGTCTGAGATCGAGAAATTCGATAAGTCGAAACTGAAGAAGACAGAAACACAAGAGAAAAATCCACTGCCTTCCAAAGAAACGATTGAACAGGAGAAGCAAGCAGGCGAATCTTAA
>gibbon_TMSB4Y
ATGTCTGACAAACCTGATATGGCTGAGATCGAGAAATTTGATAAGTCGAAACTGAAGAAGACAGAAACTCAAGAGAAAAATCCATTGCCTTCCAAAGAAACGATCGAACAGGAGAAGCAAGCAGGCAAATCTTAA
==================================
### USP9Y
>human_USP9Y
ATGACAGCCATCACTCATGGCTCTCCAGTAGGAGGGAACGACAGCCAGGGCCAGGTTCTTGATGGCCAGTCTCAGCATCTCTTCCAACAGAACCAGACTTCATCACCTGATTCTTCCAATGAGAATTCCGTAGCAACTCCTCCTCCAGAGGAACAAGGGCAAGGTGATGCCCCACCACAGCATGAAGATGAAGAGCCTGCATTTCCACATACTGAGCTGGCAAACCTGGATGACATGATCAACAGGCCTCGATGGGTGGTTCCTGTTTTGCCAAAAGGGGAATTAGAAGTGCTTTTAGAAGCTGCTATTGATCTTAGTGTAAAAGGCCTTGATGTTAAAAGTGAAGCATGCCAACGTTTTTTTCGAGATGGACTAACAATATCTTTCACTAAAATTCTTATGGATGAGGCTGTGAGTGGCTGGAAGTTTGAAATTCATAGATGTATTATTAACAATACTCATCGCCTAGTGGAGCTTTGTGTGGCCAAGTTGTCCCAAGATTGGTTTCCACTTCTAGAACTTCTCGCCATGGCCTTAAATCCTCACTGCAAGTTTCATATCTACAATGGTACACGTCCGTGTGAATTAATTTCCTCAAATGCTCAGTTGCCTGAAGATGAATTATTTGCTCGTTCTTCAGATCCTCGATCACCAAAAGGTTGGCTAGTGGATCTCATCAATAAATTTGGCACATTAAATGGGTTCCAGATTTTGCATGATCGTTTTTTTAATGGATCAGCATTAAATATTCAAATAATTGCAGCTCTTATTAAACCATTTGGACAATGCTATGAGTTTCTCAGTCAACATACACTGAAAAAGTACTTCATTCCAGTTATAGAAATAGTTCCACATTTATTGGAAAACTTAACTGATGAAGAACTGAAAAAGGAGGCAAAGAATGAAGCCAAAAATGATGCCCTTTCAATGATTATTAAATCTTTGAAGAACTTAGCTTCAAGAATTTCAGGACAAGATGAGACTATAAAAAATTTGGAAATTTTTAGGTTAAAGATGATACTCAGATTGTTGCAAATTTCCTCTTTTAATGGAAAGATGAATGCACTGAATGAAATAAATAAGGTTATATCTAGTGTATCATATTATACTCATCGGCATAGTAATCCTGAGGAGGAAGAATGGCTGACAGCTGAGCGAATGGCAGAATGGATACAGCAAAATAATATCTTATCCATAGTCTTGCAAGACAGTCTTCATCAACCACAATATGTAGAAAAGCTAGAGAAAATTCTTCGTTTTGTGATTAAAGAAAAGGCTCTTACATTACAGGACCTTGATAATATCTGGGCAGCACAGGCAGGAAAACATGAAGCCATTGTGAAGAATGTACATGATCTGCTAGCAAAGTTGGCTTGGGATTTTTCTCCTGGACAACTTGATCATCTTTTTGATTGCTTTAAGGCAAGTTGGACAAATGCAAGTAAAAAGCAACGTGAAAAGCTCCTTGAGTTGATACGCCGTCTTGCAGAAGATGATAAAGATGGTGTGATGGCACACAAAGTGTTGAACCTTCTTTGGAACCTGGCTCAGAGTGATGATGTGCCTGTAGACATCATGGACCTTGCTCTTAGTGCCCACATAAAAATACTAGATTATAGTTGTTCCCAGGATCGAGATGCACAGAAGATCCAGTGGATAGATCACTTTATAGAAGAACTTCGCACAAATGACAAGTGGGTAATTCCTGCTCTGAAACAAATAAGAGAAATTTGTAGTTTGTTTGGTGAAGCATCTCAAAATTTGAGTCAAACTCAGCGAAGTCCCCACATATTTTATCGCCATGATTTAATCAACCAGCTTCAACAAAATCATGCTTTAGTTACTTTGGTAGCAGAAAACCTTGCAACCTACATGAATAGCATCAGATTGTATGCTGGAGATCATGAAGACTATGATCCACAAACAGTGAGGCTTGGAAGTCGATACAGTCATGTTCAAGAAGTTCAAGAACGACTAAACTTCCTTAGATTTTTACTGAAGGATGGCCAACTGTGGCTCTGTGCTCCTCAGGCAAAACAAATATGGAAGTGCTTAGCAGAAAATGCAGTTTATCTTTGTGATCGTGAAGCCTGTTTTAAGTGGTATTCCAAGTTAATGGGGGATGAACCAGACTTGGATCCTGATATTAATAAGGACTTCTTTGAAAGTAATGTACTTCAGCTTGATCCTTCCCTTTTAACTGAAAATGGAATGAAATGCTTTGAAAGATTTTTCAAAGCTGTCAATTGTCGAGAAAGGAAACTAATAGCAAAAAGAAGATCCTATATGATGGATGATTTGGAATTAATTGGACTAGACTACCTTTGGAGGGTTGTGATTCAGAGTAGTGACGAGATTGCTAACAGAGCTATAGATCTTCTTAAAGAGATATACACAAACCTTGGCCCAAGATTAAAAGCCAATCAGGTGGTTATCCATGAAGACTTCATTCAGTCTTGCTTTGATCGTTTAAAAGCATCATATGATACACTGTGTGTTTTTGATGGTGACAAAAACAGCATTAATTGTGCAAGACAAGAAGCCATTCGAATGGTTAGAGTATTAACTGTTATAAAAGAGTACATTAATGAATGTGACAGTGATTATCACAAGGAAAGAATGATTCTACCTATGTCGAGAGCATTTCGTGGCAAACACCTCTCTCTTATAGTTCGGTTTCCAAACCAGGGCAGACAGGTTGATGAGTTGGATATATGGTCTCATACGAATGACACAATTGGTTCAGTACGGCGATGTATTGTTAATCGTATTAAAGCCAATGTAGCCCACAAAAAAATTGAACTTTTTGTGGGTGGTGAGCTGATAGATTCTGAAGATGACAGAAAGCTAATTGGACAATTAAACTTAAAAGATAAATCTCTAATTACAGCCAAACTTACACAAATAAATTTCAATATGCCATCAAGTCCTGATAGCTCTTCCGATTCCTCAACTGCATCTCCTGGAAACCACCGTAATCATTACAATGATGGTCCCAATCTAGAGGTGGAAAGTTGTTTGCCTGGGGTGATAATGTCAGTGCATCCCAGATACATCTCTTTCCTTTGGCAAGTTGCAGACTTAGGTAGCAACCTGAATATGCCACCTCTTAGAGATGGAGCAAGAGTACTTATGAAACTTATGCCACCAGATAGAACAGCTGTAGAAAAATTACGAGCTGTTTGTTTGGACCATGCAAAACTTGGAGAAGGCAAACTTAGTCCACCCCTTGACTCTCTTTTCTTTGGTCCTTCTGCCTCCCAAGTTCTATACCTAACAGAGGTAGTTTATGCCTTGTTAATGCCTGCTGGTGTGCCTCTAACTGATGGGTCCTCTGACTTTCAAGTTCACTTCTTGAAAAGTGGTGGCTTACCTCTTGTACTGAGTATGCTAATAAGAAATAACTTCTTGCCAAATACAGATATGGAAACTCGAAGGGGTGCTTATTTAAATGCTCTTAAAATAGCCAAACTGTTGTTAACTGCGATTGGCTATGGCCATGTTCGAGCTGTAGCAGAAGCTTGTCAGCCAGTTGTAGATGGTACAGACCCCATAACACAGATTAACCAAGTTACTCATGATCAAGCAGTGGTGCTACAAAGTGCCCTTCAGAGCATTCCTAATCCCTCATCCGAGTGCGTACTTAGAAATGAGTCCATACTTCTTGCTCAGGAAATATCTAATGAGGCTTCAAGATATATGCCTGATATTTGTGTAATTAGGGCTATACAGAAAATTATCTGGGCATCAGCATGTGGGGCATTAGGACTAGTTTTTAGCCCAAATGAAGAAATAACTAAAATTTATCAGATGACCACCAATGGAAGCAATAAGCTGGAGGTGGAAGATGAACAAGTTTGCTGTGAAGCACTGGAAGTGATGACCTTATGTTTTGCTTTACTTCCAACAGCGTTGGATGCACTTAGTAAAGAAAAAGCCTGGCAGACCTTCATCATTGACTTATTATTGCACTGTCCAAGCAAAACTGTTCGTCAGTTGGCACAGGAGCAGTTCTTTTTAATGTGCACCAGATGTTGCATGGGACACAGGCCTCTGCTTTTCTTCATTACTTTACTCTTTACCATACTGGGGAGCACAGCAAGAGAGAAGGGTAAATATTCAGGTGATTATTTCACACTTTTACGGCACCTTCTCAATTATGCTTACAATGGCAATATTAACATACCCAATGCTGAAGTTCTTCTTGTCAGTGAAATTGATTGGCTCAAAAGGATTAGGGATAATGTTAAAAACACAGGTGAAACAGGTGTCGAAGAGCCAATACTGGAAGGCCACCTTGGGGTAACAAAAGAGTTATTGGCCTTTCAAACTTCTGAGAAAAAGTATCACTTTGGTTGTGAAAAAGGAGGTGCTAATCTCATTAAAGAATTAATTGATGATTTCATCTTTCCCGCATCCAAAGTTTACCTGCAGTATTTAAGAAGTGGAGAACTACCAGCTGAGCAGGCTATTCCAGTCTGTAGTTCACCCGTTACCATCAATGCCGGTTTTGAGCTACTTGTAGCATTAGCTATTGGCTGTGTGAGGAATCTCAAACAGATAGTAGACTGTTTGACTGAAATGTATTACATGGGCACAGCAATTACTACTTGTGAAGCACTTACTGAGTGGGAATATCTGCCCCCTGTTGGACCCCGCCCACCAAAAGGATTTGTGGGACTCAAAAATGCTGGTGCTACGTGTTACATGAACTCTGTGATCCAGCAGCTATACATGATTCCTTCTATCAGGAACAGTATTCTTGCAATTGAAGGCACAGGTAGTGATTTACACGATGATATGTTCGGGGATGAGAAGCAGGACAGTGAGAGTAATGTTGATCCCCGAGATGATGTATTTGGATATCCTCATCAATTTGAAGACAAGCCAGCATTAAGTAAGACAGAAGATAGGAAAGAGTATAATATTGGTGTCCTAAGACACCTTCAGGTCATCTTTGGTCATTTAGCTGCTTCCCAACTACAATACTATGTACCCAGAGGATTTTGGAAACAGTTCAGGCTTTGGGGTGAACCTGTTAATCTCCGTGAACAACATGATGCCTTAGAGTTTTTTAATTCTTTGGTGGATAGTTTAGATGAAGCTTTAAAAGCTTTAGGACACCCGGCTATACTAAGTAAAGTCCTAGGAGGCTCCTTTGCTGATCAGAAGATCTGCCAAGGCTGCCCACATAGGTATGAATGTGAAGAATCTTTTACAACTTTGAATGTGGATATTAGAAATCATCAAAATCTTCTTGACTCTTTGGAACAGTATATCAAAGGAGATTTATTGGAAGGTGCAAATGCATATCATTGTGAAAAATGTGATAAAAAGGTTGACACAGTAAAGCGCCTGCTAATTAAAAAATTGCCTCGGGTTCTTGCTATCCAACTCAAACGATTTGACTATGACTGGGAAAGAGAATGTGCAATTAAATTCAATGATTATTTTGAATTTCCTCGAGAGCTGGATATGGGACCTTACACAGTAGCAGGTGTTGCAAACCTGGAAAGGGATAATGTAAACTCAGAAAATGAGTTGATTGAACAGAAAGAGCAGTCTGACAATGAAACTGCAGGAGGCACAAAGTACAGACTTGTAGGAGTGCTTGTACACAGTGGTCAAGCAAGCGGTGGGCATTATTATTCTTACATCATTCAAAGGAATGGTAAAGATGATCAGACAGATCACTGGTATAAATTTGATGATGGAGATGTAACAGAATGCAAAATGGATGATGATGAAGAAATGAAAAATCAGTGTTTTGGTGGAGAGTACATGGGAGAAGTATTTGATCACATGATGAAGCGCATGTCATATAGGCGACAGAAGAGGTGGTGGAATGCTTACATACTTTTTTATGAACAAATGGATATGATAGATGAAGATGATGAGATGATAAGATACATATCAGAGCTAACTATTGCAAGACCCCATCAGATCATTATGTCACCAGCCATTGAGAGAAGTGTACGGAAACAAAATGTGAAATTTATGCATAACCGATTGCAATATAGTTTAGAGTATTTTCAGTTTGTGAAAAAACTGCTTACATGTAATGGTGTTTATTTAAACCCTGCTCCAGGGCAGGATTATTTGTTGCCTGAAGCAGAAGAAATTACTATGATTAGTATTCAGCTTGCTGCTAGATTCCTCTTTACCACTGGATTTCACACCAAGAAAATAGTTCGTGGTCCTGCCAGTGACTGGTATGATGCACTGTGCGTTCTTCTCCGTCACAGCAAAAATGTACGTTTTTGGTTTACTCATAATGTCCTTTTTAATGTATCAAATCGCTTCTCTGAATACCTTCTGGAGTGCCCTAGTGCAGAAGTGAGGGGTGCATTTGCAAAACTTATAGTGTTTATTGCACACTTTTCCTTGCAAGATGGGTCTTGTCCTTCTCCTTTTGCATCTCCAGGACCTTCTAGTCAGGCATGTGATAACTTGAGCTTGAGTGACCACTTACTAAGAGCCACACTAAATCTCTTGAGAAGGGAAGTTTCAGAGCATGGACATCATTTACAGCAATATTTTAATTTGTTTGTAATGTATGCCAATTTAGGTGTGGCAGAAAAAACACAGCTTCTGAAATTGAATGTACCTGCTACCTTTATGCTTGTGTCTTTAGACGAAGGACCAGGTCCTCCAATCAAATATCAGTATGCTGAATTAGGCAAGTTATATTCAGTAGTGTCTCAGCTGATTCGTTGTTGCAATGTGTCATCAACAATGCAGTCTTCAATCAATGGTAATCCCCCTCTCCCCAATCCTTTCGGTGACCTTAATTTATCACAGCCTATAATGCCAATTCAGCAGAATGTGTTAGACATTTTATTTGTGAGAACAAGTTATGTGAAGAAAATTATTGAAGACTGCAGTAACTCAGAGGATACCATCAAATTACTTCGCTTTTGCTCTTGGGAGAATCCTCAGTTCTCATCTACTGTCCTCAGCGAACTTCTCTGGCAGGTTGCATATTCATATACCTATGAACTTCGGCCATATTTAGATCTACTTTTCCAAATTTTACTGATTGAGGACTCCTGGCAGACTCACAGAATTCATAATGCACTTAAAGGAATTCCAGATGACAGAGATGGGCTGTTCGATACAATACAGCGCTCGAAGAATCACTATCAAAAACGAGCATATCAGTGCATAAAATGTATGGTAGCTCTATTTAGCAGTTGTCCTGTTGCTTACCAGATCTTACAGGGTAACGGAGATCTTAAAAGAAAATGGACCTGGGCAGTGGAATGGCTAGGAGATGAACTTGAAAGAAGACCATATACTGGCAATCCTCAGTATAGTTACAACAATTGGTCTCCTCCAGTACAAAGCAATGAAACAGCAAATGGTTATTTCTTAGAAAGATCACATAGTGCTAGGATGACACTTGCAAAAGCTTGTGAACTCTGTCCAGAAGAGGAGCCAGATGACCAGGATGCCCCAGATGAGCATGAGCCCTCTCCATCAGAAGATGCCCCATTATATCCTCATTCACCTGCCTCTCAGTATCAACAGAATAATCATGTACATGGACAGCCATATACAGGACCAGCAGCACATCACTTGAACAACCCTCAGAAAACAGGCCAACGAACACAAGAAAATTATGAAGGCAATGAAGAAGTATCCTCACCTCAGATGAAGGATCAGTGA
>gorilla_USP9Y
ATGACAGCCATCACTCGTGGCTCTCCAGTAGGAGGGAACGACAGCCAGGGCCAGGTTCTTGATGGCCAGTCTCAGCATCTCTTCCAACAGAACCAGACTTCATCACCTGATTCTTCCAATGAGAATTCCGTAGCAACTCCTCCTCCAGAGGAACAAGGGCAATGTGATTCCCCACCACAGCATGAAGATGAAGATCCTGCATTTCCACATACTGAGCTGGCAAAGCTGGATGACATGATCAACAGGCCTCGATGGGTGGTTCCTGTTTTGCCAAAAGGGGAATTAGAAGTGCTTTTAGAAGCTGCTATTGATCTTAGTGTAAAAGGCCTTGATGTTAAAAGTGAAGCATGCCAACGTTTTTTTCGAGATGGACTAACAATATCTTTCACTAAAATTCTTATGGATGAGGCCGTGAGTGGCTGGAAGTTTGAAATTCATAGATGTATTATTAACAATACTCATCGCCTAGTGGAGCTTTGTGTGGCCAAGTTGTCCCAAGATTGGTTTCCACTTCTAGAACTTCTCGCCATGGCCTTAAATCCTCACTGCAAATTTCATATCTACAATGGTACACGTCCGTGTGAATTAATTTCCTCAAATGCTCAGTTGCCTGAAGATGAATTATTTGCTCGTTCTTCAGATCCTCGATCACCAAAAGGTTGGCTAGTGGATCTCATCAATAAATTTGGCATATTAAATGGGTTCCAGATTTTGCATGATCGTTTTTTTAATGGATCAGCATTAAATGTTCAAATAATTGCAGCTCTTATTAAACCATTTGGACAATGCTATGAGTTTCTCAGTCAACATACAGTGAAAAAGTACTTCATTCCAGTTATAGAAATAGTTCCACATTTATTGGAAAACTTAACTGATGAAGAACTGAAAAAGGAAGCAAAGAATGAAGCCAAAAATGATGCCCTTTCAATGATTATTAAATCTTTGAAGAACTTAGCTTCAAGAATTTCAGGACAAGATGAGACTATAAAAAATTTGGAAATTTTTAGGTTAAAGATGATACTCAGATTGTTGCAAATTTCCTCTTTTAATGGAAAGATGAATGCACTGAATGAAATAAATAAGGTTATATCTAGTGTATCATATTATACTCATCGGCGTAGTAATCCTGAGGAGGAAGAATGGCTGACAGCTGAGCGAATGGCAGAATGGATACAGCAAAATAATATCTTATCCATAGTCTTGCAAGACAGTCTTCATCAACCACAATATGTAGAAAAGCTAGAGAAAATTCTTCGTTTTGTGATTAAAGAAAAGGCTCTTACATTACAGGACCTTGATAATATCTGGGCAGCACAGGCAGGAAAACATGAAGCCATTGTGAAGAATGTACATGATCTGCTAGCAAAGTTGGCTTGGGATTTTTCTCCTGGACAACTTGATCATCTTTTTGATTGCTTTAAGGCAAGTTGGACAAATGCAAGTAAAAAGCAACGTGAAAAGCTCCTTGAGTTGATACGCCGTCTTGCAGAAGATGATAAAGATGGTGTGATGGCACACAAAGTGTTGAACCTTCTTTGGAACCTGGCTCATAGTGATGATGTGCCTGTAGACATCATGGACCTTGCTCTTAGTGCCCACATAAAAATACTAGATTATAGTTGTTCCCAGGATCGAGATGCACAGAAGATCCAGTGGATAGATCACTTTATAGAAGAACTTCGCACAAATGACAAGTGGGTAATTCCTGCTCTGAAACAAATAAGAGAAATTTGTAGTTTGTTTGGTGAAGCACCTCAAAATTTGAGTCAAACTCAGCGAAGTCCCCACATATTTTATCGCCATGATTTAATCAACCAGCTTCAACAAAATCATGCTTTAGTTACTTTGGTAGCAGAAAACCTTGCAACCTACATGAATAGCATCAGATTGTATGCTGGAGATCATGAAGACTATGATCCACAAACAGTGAGGCTTGGAAGTCGATACAGTCATGTTCAAGAAGTTCAAGAACGACTAAACTTCCTTAGATTTTTACTCAAGGATGGCCAACTGTGGCTCTGTGCTCCTCAGGCAAAACAAATATGGAAGTGCTTAGCAGAAAATGCAGTTTATCTTTGTGATCGCGAAGCCTGTTTTAAGTGGTATTCCAAGTTAATGGGGGATGAACCAGACTTAGATCCTGATATTAATAAGGACTTCTTTGAAAGTAATGTGCTTCAGCTTGATCCTTCCCTTTTAACTGAAAATGGAATGAAATGCTTTGAAAGATTTTTCAAAGCTGTCAATTGTCGAGAAAGGAAACTAATAGCAAAAAGAAGATCCTATATGATGGATGATTTGGAATTAATTGGACTAGACTACCTTTGGAGGGTTGTGATTCAGAGTAGTGACGAGATTGCTAACAGAGCTATAGATCTTCTTAAAGAGATATACACAAACCTTGGCCCAAGATTAAAAGCCAATCAGGTGGTTATCCATGAAGACTTCATTCAGTCTTGCTTTGATCGTTTAAAAGCATCATATGATACACTGTGTGTTTTTGATGGTGACAAAAACAGCATTAATTGTGCAAGACAAGAAGCCATTCGAATGGTTAGAGTATTAACTGTTATAAAAGAGTACATTAATGAATGTGACAGTGATTATCACAAGGAAAGAATGATTCTACCTATGTCGAGAGCATTTCGTGGCAAACACCTCTCTCTTATAGTTCGGTTTCCAAACCAGGGCAGACAGGTTGATGAGTTGGATATATGGTCTCATACGAATGACACAATTGGTTCAGTACGGCGATGTATTGTTAATCGTATTAAAGCCAATGTAGCCTACACAAAAATTGAACTTTTTGTAGGTGGTGAGCTGATAGATTCTGAAGATGACAGAAAGCTAATTGGACAATTAAACTTAAAAGATAAATCTCTAATTACAGCCAAACTTACACAAATAAATTCCAATATGCCATCAAGTCCTGATAGCTCTTCCGATTCCTCAACTGCATCTCCTGGAAACCACCGTAATCATTACAATGATGGTCCCAATCTAGAGGTGGAAAGTTGTTTGCCTGGGGTGATAATGTCAGTGCATCCCAGATACATCTCTTTCCTTTGGCAAGTTGCAGACTTAGGTAGCAGACTGAATATGCCACCTCTTAGAGATGGAGCAAGAGTACTTATGAAACTTGTGCCACCAGATAGAACAGCTGTAGAAAAATTACGAGCTGTTTGTTTGGACCATGCAAAACTTGGAGAAGGCAAACTTAGTCCACCCCTTGACTCTCTTTTCTTTGGTCCTTCTGCCTCCCAAGTTCTATACCTAACAGAGGTAGTTTATGCCTTGTTAATGCCTGCTGGTGTGCCTCTAACTGATGGGTCCTCTGACTTTCAAGTTCACTTCTTGAAAAGTGGTGGCTTACCTCTTGTACTGAGTATGCTAATAAGAAGTAACTTCTTGCCAAATACAGATACGGAAACTCGAAGGGGTGCTTATTTAAATGCTCTTAAAATAGCCAAACTGTTGTTAACTGCGATTGGCTATGGCCATGTTCGAGCTCTAGCGGAAGCTTGTCAGCCAGTTGTAGATGGTACAGACCCCATAACACCGATTAACCAAGTTACTCATGATCAAGCAGTGGTGCTACAAAGTGCCCTTAAGAGCATTCCTAATCCCTCATCCGAGTGCATACTTAGAAATGAGTCCATACTTCTTGCTCAGCAAATATCTAATGAGGCTTCAAGATATATGCCTGATATTTGTGTAATTAGAGCTATACAGAAAATTATCTGGGCATCAGCATGTGGGGCATTAGGACTAGTTTTTAGCCCAAATGAAGAAATAACTAAAATTTATCAGACGACCACCAATGGAAGCAATAAGCTGGAGGTGGAAGATGAACAAGTTTGCTGTGAAGCACTAGAAGTGATGACCTTATGTTTTGCTTTACTTCCAACAGCGTTGGATGCACTTAGTAAAGAAAAAGCCTGGCAGACCTTCATCATTGACTTATTATTGCACTGTCCAAGCAAAACTGTTCGTCAGTTGGCACAGGAGCAGTTCTTTTTAATGTGCACCAGATGTTGCATGGGACACAGGCCTCTGCTTTTCTTCATTACTTTACTCTTTACCATACTGGGGAGCACAGCAAGAGAGAAGGGTAAATATTCAGGCGATTATTTCACACTTTTACGGCACCTTCTCAATTATGCTTACAATGGCAATATTAACATACCCAATGCTGAAGTTCTTCTTGTCAGTGAAATTGATTGGCTCAAAAAGATTAGGGATAATGTTAAAAACACAGGTGAAACAGGTGTCGAAGAGCCAATACTGGAAGGCCACCTTGGGGTAACAAAAGAGTTATTGGCCTTTCAAACTTCTGAGAAAAAGTATCACTTTGGTTGTGAAAAAGGAGGTGCTAATCTCGTTAAAGAATTAATTGATGATTTCATCTTTCCCGCATCCAAAGTTTACCTGCAATATTTAAGAAGCGGAGAACTACCAGCAGAGCAGGCTATTCCAGTCTGTAGTTCACCCGTTACCATCAATGCTGGTTTTGAGCTACTTGTAGCATTAGCTATTGGCTGTGTGAGGAATCTCAAACAGATAGTAGACTGTTTGACTGAAATGTATTACATGGGCACAGCAATTACTACTTGTGAAGCACTTACTGAGTGGGAATATCTGCCCCCTGTTGGACCCCGCCCACCAAAAGGATTTGTGGGACTCAAAAATGCTGGTGCTACGTGTTACATGAACTCTGTGATCCAGCAGCTATACATGATTCCTTCTATCAGGAACAGTATTCTTGCAATTGAAGGCACAGGTAGTGATTTAGACGATGATATGTTCGGGGATGAGAAGCAGGACAGTGAGAGTAATGTTGATCCCCGAGATGATGTATTTGGATATCCTCATCAATTTGAAGACAAGCCAGCATTAAGTAAGACAGAAGATAGGAAAGAGTATAATATTGGTGTCCTAAGACACCTTCAGGTCATCTTTGGTCATTTAGCTGCTTCCCGACTACAATACTATGTACCCAGAGGATTTTGGAAACAGTTCAGGCTTTGGGGTGAACCTGTTAATCTCCGTGAACAACATGATGCCTTAGAGTTTTTTAATTCTTTGGTGGATAGTTTAGATGAAGCTTTAAAAGCTTTAGGACACCCGGCTATACTAAGTAAAGTCCTAGGAGGCTCCTTTGCTGATCAGAAGATCTGCCAAGGCTGCCCACATAGGTATGAATGTGAAGAATCTTTTACAACTTTGAATGTGGATATTAGAAATCATCAAAATCTTCTTGATTCTTTGGAACAGTATATCAAAGGAGATTTATTGGAAGGTGCAAATGCATATCATTGTGAAAAATGTGATAAAAAGGTTGACACAGTAAAGCGCCTGCTAATTAAAAAATTGCCTCGGGTTCTTGCTATCCAACTCAAACGATTTGACTATGACTGGGAAAGAGAATGTGCAATTAAATTCAATGATTATTTTGAATTTCCTCGAGAGCTGGATATGGGACCTTACACAGTAGCAGGTGTTGCAAAGCTGGAAAGGGATAATGTAAACTCAGAAAATGAGTTGATTGAACAGAAAGAGCAGTCTGACAATGAAACTGCAGGAGGCACAAAGTACAGACTTGTAGGAGTGCTTGTACACAGTGGTCAAGCAAGCGGTGGGCATTATTATTCTTACATCATTCAAAGGAATGGTAAAGATGATCAGACAGATCACTGGTATAAATTTGATGATGGAGATGTAACAGAATGCAAAATGGATGATGATGAAGAAATGAAAAATCAGTGTTTTGGTGGAGAGTACATGGGAGAAGTATTTGATCACATGATGAAGTGTATGTCATATAGGCGACAGAAGAGGTGGTGGAATGCTTACATACTTTTTTATGAACAAATGGATATGATAGATGAAGATGATGAGATGATAAGATATATATCAGAGCTAACTATTGCAAGACCCCATCAGATCATTATGTCACCAGCCATTGAGAGAAGTGTACGGAAACAAAATGTGCAATTTATGCATAACCGAATGCAATATAGTTTAGAGTATTTTCAGTTTGTGAAAAAACTGCTTACATGTAATGGTGTTTATTTAAACCTTGCTCCAGGGCAGGATTATTTGTTGCCTGAAGCAGAAGAAATTACTATGATTAGTATTCAGCTTGCTGCTAGATTCCTCTTTACCACTGGATTTCACACCAAGAAAATAGTTCGTGGTCCTGCCAGTGACTGGTATGATGCACTGTGCGTTCTCCTCCGTCACAGCAAAAATGTACGTTTTTGGTTTACTCATAATGTCCTTTTTAATGTATCAAATCGCTTCTCTGAATACCTTCTGGAGTGCCCTAGTGCAGAAGTGAGGGGTGCATTTGCAAAACTTATAGTGTTTATTGCACACTTTTCCTTGCAAGATGGGTCTTGTCCTTCTCCTTTTGCATCTCCAGGACTTTCTAGTCAGGCATGTGATAACTTGAGCTTGAGTGACCACTTACTAAGAGCCACACTAAATCTCTTGAGAAGGGAAGTTTCAGAGCATGGACGTCATTTACAGCAATATTTTAATTTGTTTGTAATGTATGCCAATTTAGGTGTGGCAGAAAAAACACAGCTTCTGAAATTGAATGTACCTGCTACCTTTATGCTTGTGTCTTTAGACGAAGGACCAGGTCCTCCAATCAAATATCAGTATGCTGAATTAGGCAAGTTATATTCAGTAGTGTCTCAGCTGATTCGTTGTTGCAGTGTGTCATCAACAATGCAGTCTTCAATCAATGGTAATCCCCCTCTCCCCAATCCTTTCGGTGACCCTAATTTATCACAGCCTATAATGCCAATTCAGCAGAATGTGTCAGACATTTTATTTGTGAGAACAAGTTATGTGAAGAAAATTATTGAAGACTGCAGTAACTCAGAGGATACCATCAAATTACTTTGCTTTTGCTCTTGGGAGAATCCTCAGTTCTCATCTACTGTCCTCAGCGAACTTCTCTGGCAGGTTGCATATTCATATACCTATGAACTTCGGCCATATTTAGATCTACTTTTGCAAATTTTACTGATTGAGGACTCCTGGCAGACTCACAGAATTCATAATGCACTTAAAGGAATTCCAGATGACAGAGATGGGCTGTTCGATACAATACAGCGCTCGAAGAATCACTATCAAAAACGAGCATATCAGTGCATAAAATGTATGGTAGCTCTATTTAGCAGTTGTCCTGTTGCTTACCAGATCTTACAGGGTAACGGAGATCTTAAAAGAAAATGGACCTGGGCAGTGGAATGGCTAGGAGATGAACTTGAAAGAAGACCATATACTGGCAATCCTCAGTATAGTTACAACAATTGGTCTCCTCCAGTACAAAGCAATGAAACAGCAAATGGTTATTTCTTAGAAAGATCACATAGTGCTAGGATGACATTTGCAAAAGCTTGTGAACTCTGTCCAGAAGAGGAGCCAGATGACCAGGATGCCCCAGATGAGCATGAGCACTCTCCATCAGAAGATGCCCCATTATATCCTCATTCACCTGCCTCTCAGTATCAACAGAATAATCATGTACATGGACAGCCATATACAGGACCAGCAGCACATCACTTGAACAACCCTCAGAAAACAGGCCAACGAACACAAGAAAATTATGAAGGCAATGAAGAAGTATCCTCACCTCAGATGAAAGATCAGTGA
>Borang_USP9Y
ATGACAGCCATCACTCGTGGCTCTCCAGTAGGAGGGAACGACAGCCAGGGCCAGGTTCCTGATAGCCAGTCTCAGCATCTCTTCCAACAGAACCAGACCTCATCACCTGATTCTTCCAATGAGAATTCCATAGCAACTCCTCCCCCAGAGGAACAAGGGCAAGGTGATGCTCCACCACAGCATGAAGATGAAGCTCCTGCATTTCCACATACTGAGCTGGCAAAGCTGGATGACATGATCAACAGGCCTCGATGGGTGGTTCCTGTTTTGCCAAAAGGGGAATTAGAAGTACTTTTAGAAGCTGCTATTGATCTTAGTGTAAAAGGCCTTGATGTTAAAAGTGAAGCATGCCAACGTTTTTTTCGAGATGGACTAACAATATCTTTCACTAAAATTCTTATGGATGAGGCCGTGAGTGGCTGGAAGTTTGAAATTCATAGATGTATTATTAACAATACTCATCGCCTAGTGGAGCTTTGTGTGGCCAAGTTGTCCCAAGATTGGTTTCCACTTCTAGAACTTCTCGCCATGGCCTTAAATCCTCATTGCAAGTTTCATATCTACAATGGTACACGTCCATGTGAATTAATTTCCTCAAATGCTCAGTTGTCAGAAGATGAATTATTTGCTCGTTCTTCAGATCCTCGATCACCAAAAGGTTGGCTAGTGGATCTCATCAATAAATTTGGCACTTTAAATGGGTTCCAGATTTTGCATGATCGTTTTTTTAATGGATCAGCATTAAATGTTCAAATAATTGCAGCTCTTATTAAACCATTTGGACAATGCTATGAGTTTCTCAGTCAACATACAGTGAAAAAGTACTTCATTCCAGTTATAGAAATAGTTCCACATTTATTGGAAAACTTAACTGATGAAGAACTGAAAAAAGAAGCAAAGAATGAAGCCAAAAATGATGCCCTTTCAATGATTATTAAATCTTTGAAGAACTTAGCTTCAAGAATTTCAGGACAAGATGAGACTATAAAAAATTTGGAAATTTTTAGGTTAAAGATGATACTCAGATTGTTGCAAATTTCCTCTTTTAATGGAAAGATGAATGCACTGAATGAAATAAATAAGGTTATATCTAGTGTATCATATTATACTCATCGGCATAGTAATCCTGAGGAGGAAGAATGGCTGACAGCTGAGCGAATGGCAGAATGGATACAGCAAAATAATATCTTATCCATAGTCTTGCAAGACAGTCTTCATCAACCACAATATGTAGAAAAGCTAGAGAAAATTCTTCGTTTTCTGATTAAAGAAAAGGCTCTTACATTACAGGACCTTGATAATATCTGGGCAGCACAGGCAGGAAAACATGAAGCCATTGTGAAGAATGTACATGATCTGCTAGCAAAGTTGGCTTGGGATTTTTCTCCTGGACAACTTGATCATCTTTTTGATTGCTTTAAGGCAAGTTGGACAAATGCAAGTAAAAAGCAACGTGAAAAGCTCCTTGAGTTGATACGTCGTCTTGCAGAAGATGATAAAGATGGTGTGATGGCACACAAAGTGTTGAACCTTCTTTGGAACCTGGCTCATAGTGATGATGTGCCTGTAGACATCATGGACCTTGCTCTCAGTGCCCACATAAAAATACTAGATTATAGTTGTTCCCAGGATCGAGATGCACAAAAGGTCCAGTGGATAGATCACTTTATAGAAGAACTTCGCACAAATGACAAGTGGGTAATTCCTGCTCTGAAACAAATAAGAGAAATTTGTAGTTTGTTCGGTGAAGCACCTCAAAATTTGAGTCAGACTCAGCGAAGTCCGCACATATTTTATCGCCATGATTTAATCAACCAGCTTCAACAAAATCATGCTTTAGTTACTTTGGTAGCAGAAAACCTTGCAACCTACATGAATAGCATCAGATTGTATGCTGGAGATCATGAAGACTATGATCCACAAACAGTGAGGCTTGGAAGTCGGTACAGTCATGTTCAAGAAGTTCAAGAACGACTAAACTTCCTTAGATTTTTACTGAAGGATGGCCAACTGTGGCTCTGTGCTCCTCAAGCAAAACAAATATGGAAGTGCTTAGCAGAAAATGCAGTTTATCTTTGTGATCGTGAAGCCTGTTTTAAGTGGTATTCCAAGTTAATGGGGGATGAACCAGACTTAGATCCTGATATTAATAAGGACTTCTTTGAAAGTAATGTGCTTCAGCTTGATCCTTCCCTTTTAACTGAAAATGGAATGAAATGCTTTGAAAGATTTTTCAAAGCTGTCAATTGTCGAGAAGGGAAACTAATAGCAAAAAGAAGATCCTATATGATGGATGATTTGGAATTAATTGGACTAGACTACCTTTGGAGGGTTGTGATTCAGAGTAGTGACGAGATTGCTAACAGAGCTATAGATCTTCTTAAAGAGATATACACAAACCTTGGCCCAAGATTAAAAGTCAATCAGGTAGTTATCCATGAAGACTTCATTCAGTCTTGCTTTGATCGTTTACAAGCATCATATGATACATTGTGTGTTTTGGATGGTGACAAAAACAGTATTAATTGTGCAAGACTAGAAGCCATTCGAATGGTTAGAGTATTAACTGTTATAAAAGAGTACATTAATGAATGTGACAGTGACTATCACAAGGAAAGAATGATTCTACCTATGTCCAGAGCATTTCGTGGCAAACACCTCTCTCTTATAGTTCGGTTTCCAAACCAGGGCAGACAGGTTGATGAGTTGGATATATGGTCTCATACGAATGACACAATTGGTTCAGTACGGCGATGTATTGTTAATCGTATTAAAGCCAATGTAACCCACACAAAAATTGAACTTTTTGTGGGTGGTGAGCTGATAGATTCTGAAGATGACAGAAAGCTAATTGGACAATTAAACTTAAAAGACAAATCTCTAATTACAGCCAAACTTACACAAATAAATTCCAACATGCCATCAAGTCCTGATAGCTCTTCTGATTCCTCAACTGCATCTCCTGGAAACCACCGTAATCATTACAATGATGGTCCCAATCTAGAGGTGGAAAGTTGTTTGCCTGGGGTGATAATGTCAGTGCATCCCAGATACATCTCTTTCCTTTGGCAAGTTGCAGACTTAGGTAGCAACCTGAAAATGCCACCTCTTAGAGATGGAGCAAGAGTACTTATGAAACTTATGCCACCAGATAGAACAGCTGTAGAAAAATTACGAGCTGTTTGTTTGGACCATGTAAAACTTGGAGAAGGCAAACTTAGTCCACCACTTGACTCTCTTTTCTTTGGTCCTTCTGCCTCCCAAGTTCTATACCTAACAGAGGTAGTTTATGCCTTGTTAATGCCTGCTGGTGCGCCTCTAACTGATGGGTCCTCTGACTTTCAAGTTCACTTCCTGAAAAGTGGTGGCTTACGCCTTGTACTGAGTATGCTAATAAGAAATAACTTCTTGCCAAATACAGATACGGAAACTCGAAGGGGTGCTTATTTAAATGCTCTTAAAATAGCCAAACTGTTGTTAACTGCGATTGGCTATGGCCATGTTCGAGCTGTAGCGGAAGCTTGTCAGCCAGTTGTAGATGGTACAGACCCCATAACACCGATTAACCAGGTTACTCATGATCAAGTAGTGGTGCTACAAAGTGCCCTTCAGAGCATTCCTAATCCCTCATCCGAGTGCATACTTAGAAATGAGTCCATACTTCTTGCTCAGCAAATATCTAATGAGGCTTCAAGATATATGCCTGATATTTGTGTAATTAGAGCTATACAGAAAATTATCTGGGCATCAGCATGTGGGGCATTAGGACTAGTATTTAGCCCAAATGAAGAAATAACTAAAATTTATCAGATGACCACCAATGGAAGCAATGAGCTTGAGGTGGAAGATGAACAAGTTTGCTGTGAAGCACTGGAAGTGATGACCTTATGTTTTGCTTTGCTTCCGACAGCGTTGGATGCACTTAGTAAAGAAAAAGCCTGGCAGACCTTCATCATTGACTTATTATTACACTGTCCAAGCAAAACTGTTCGTCAGTTGGCACAGGAGCAGTTCTTTTTAATGTGCACCAGGTGTTGCATGGGACACAGGCCTCTGCTTTTCTTCATTACTTTACTCTTTACCATATTGGGGAGCACAGCAAGAGAGAGGGGTAAATATTCAGGAGATTATTTCACGCTTTTACGGCACCTTCTCAATTATGCTTACAATGGCAATATTAACATACCCAATGCTGAAGTTCTTCTTGTCAGTGAAATTGATTGGCTCAAAAGGATTAGGGATAATGTTAAAAACACAGGTGAAACAGGTGTTGAAGAGCCGATACTGGAAGGCCACCTTGGGGTAACAAAAGAGTTATTGGCCTTTCAAACTTCTGAGAAAAAGTATCACTTTGGTTGTGAAAAAGGAGGTGCTAATCTCGTTAAAGAATTAATTGATGATTTCATCTTTCCCGCATCCAAAGTTTACCTGCAATATTTAAGAAGTGGAGAACTACCAGCTGAGCAGGCTGTTCCAGTCTGTAGTTCACCTGTTACCATCAATGCCGGTTTTGAGCTACTTGTAGCATTAGCTATTGGCTGTGTAAGGAATCTCAAACAGATAGTAGACTGTTTGACTGAAATGTATTACATGGGCACAGCAATAACTACTTGTGAAGCACTTACTGAGTGGGAATATCTGCCCCCTGTTGGACCCCGCCCACCAAAAGGATTTGTGGGACTCAAAAATGCTGGTGCTACGTGTTACATGAACTCTGTGATCCAGCAGCTATACATGATTCCTTCTATCAGGAACAGTATTCTTGCAATTGAAGGCACAGGTAGTGATTTAGATGATGATATGTTCGGGGATGAGAAGCAGGACAGTGAGAGTAATGTTGATCCCCGAGATGATGTATTTGGATATCCTCATCAATTTGAAGACAAACCAGCAATAAGTAAGACAGAAGATAGGAAAGAGTACAATATTGGTGTCCTAAGACACCTTCAGGTCATCTTTGGTCATTTAGCTGCTTCCCGACTACAATACTATGTACCCAGAGGATTTTGGAAACAGTTCAGGCTTTGGGGTGAACCTGTTAATCTCCGTGAACAACATGATGCCTTAGAGTTTTTTAATTCTTTGGTGGATAGTTTAGATGAAGCTTTAAAAGCTTTAGGACACCCAGCTATACTAAGTAAAGTCCTAGGAGGCTCCTTTGCTGATCAGAAGATCTGCCAAGGCTGCCCACATAGGTATGAATGTGAAGAATCTTTTACAACTTTGAATGTGGATATTAGAAATCATCAAAATCTTCTTGATTCTTTGGAACAGTATATCAAAGGAGATTTATTGGAAGGAGCAAATGCTTATCGTTGTGAAAAATGTGATAAGAAGGTTGACACAGTAAAGCGCCTGCTAATTAAAAAACTGCCTCGGGTTCTTGCTATCCAACTCAAACGATTTGACTATGACTGGGAAAGAGAATGTGCAATTAAATTCAATGATTATTTTGAATTTCCTCGAGAGCTGGATATGGGACCTTACACAGTAGCAGGTGTTACAAAGCTGGAAAGGGATAATGTAAACTCAGAAAATCGGTTGATTGAACAGAAAGAGCAGTCTGACAATGAAACTACAGGAGGCACAAAGTACAGACTTGTAGGAGTGCTTGTACACAGTGGTCAAGCAAGCGGTGGGCATTATTATTCTTACATCATTCAGAGGAATGGTAAAGATGATCAGAGAGATCACTGGTATAAATTTGATGATGGAGATGTAACAGAATGCAAAATGGATGATGATGAAGAAATGAAAAATCAGTGTTTTGGTGGAGAGTACATGGGAGAAGTATTTGATCACATGATGAAGCGCATGTCATATAGGCGGCAGAAGAGGTGGTGGAATGCTTACATACTTTTTTATGAACAAATGGATATGATAGATGAAGATGATGAGATGATAAGATATATATCAGAGCTAACTATTGCAAGACCCCATCAGATCATTATGTCACCAGCCATTGAGAGAAGTGTACGGAAACAAAATGTGCAATTTATGCATAACCGAATGCAATATAGTTTAGAATATTTTCAGTTTGTGAAAAAACTGCTTACATGTAATGGTGTTTATTTAAACCTTGCTCCAGGGCAGGATTATTTGTTGCCTGAAGCAGAAGAAATTACTATGATTAGCATTCAGCTTGCTGCTAGATTCCTCTTTACCACTGGATTTCACACCAAGAAAATAGTTCGTGGTCCTGCCAGTGACTGGTATGATGCACTGTGCATTCTCCTCCGTCACAGCAAGAATGTACGTTTTTGGTTTACTCATAATGTCCTTTTTAATGTATCAAATCGCTTCTCTGAATACCTTCTGGAGTGCCCTAGTGCAGAAGTGAGGGGTGCATTTGCAAAACTTATAGTGTTTATTGCGCACTTTTCCTTGCAAGATGGGTCTTGTCCTTCTCCTTTTGCATCTCCAGGACCT---AGTCAGGCATGTGATAACTTGAGCTTGAGTGACCACTTACTAAGAGCCACACTAAATCTCTTGAGAAGGGAAGTTTCAGAGCATGGACGTCATTTACAGCAATATTTTAATTTGTTTGTAATGTATGCCAATTTAGGTGTGGCAGAAAAAACACAGCTTCTGAAATTGAATGTACCTGCTACCTTTATGCTTGTGTCTTTAGACGAAGGACCAGGTCCTCCAATCAAATATCAGTATGCTGAATTAGGCAAGTTGTATTCAGTAGTGTCTCAGCTGATTCGTTGTTGCAATGTGTCATCAACAATGCAGTCTTCAATCAATGGTAATCCCCCTCTCCCCAATCCTTTCGGTGACCCTAATTTATCACAGCCTATAATGCCAATTCAGCAGAATGTGGCAGACATTTTATTTGTGAGAACAAGTTATGTGAAGAAAATTATTGAAGACTGCAGTAACTCAGAGGATACCATCAAATTACTTCGCTTTTGCTCTTGGGAGAATCCTCAGTTCTCGTCTACTGTCCTCAGCGAACTTCTCTGGCAGGTTGCATATTCATATACCTATGAACTTCGGCCATATTTAGATCTGCTTTTGCAAATTTTACTGATTGAGGACTCCTGGCAGACTCACAGAATTCATAATGCACTTAAAGGAATTCCAGATGACAGAGATGGGCTGTTCGATACAATACAGCGCTCAAAGAATCACTATCAAAAACGAGCATATCAGTGCATAAAATGTATGGTAGCTCTATTTAGCAGTTGTCCTGTTGCTTACCAGATCTTACAGGGTAATGGAGATCTTAAAAGAAAATGGACCTGGGCAGTGGAATGGCTAGGAGATGAACTTGAAAGAAGACCATATACTGGCAATCCTCAGTATACTTACAACAATTGGTCTCCTCCAGTACAAAGCAATGAAACATCAAATGGTTATTTCTTAGAAAGATCACATAGTGCTAGGATGACACTTGCAAAAGCTTGTGAACTCTGTCCAGAAGAGGAGCCAGATGACCAGGATGCCCCAGATGAGCATGAGCCCTCTCCATCAGAAGATGCCCCATTATATCCTCATTCACCTGCCTCTCAGTATCAACAGAATAATCATGTGCATGGACAGCCATATACAGGACCAGCAGCACATCACTTGAACAACCCTCAAAAAACTGGTCAACGAACACAAGAAAATTATGAAGGCAATGAAGAAGTATCCTTACCTCACATGAAGGATCAGTGA
>Sorang_USP9Y
ATGACAGCCATCACTCGTGGCTCTCCAGTAGGAGGGAACGACAGCCAGGGCCAGGTTCCTGATAGCCAGTCTCAGCATCTCTTCCAACAGAACCAGACCTCATCACCTGATTCTTCCAATGAGAATTCCATAGCAACTCCTCCCCCAGAGGAACAAGGGCAAGGTGATGCTCCACCACAGCATGAAGATGAAGCTCCTGCATTTCCACATACTGAGCTGGCAAAGCTGGATGACATGATCAACAGGCCTCGATGGGTGGTTCCTGTTTTGCCAAAAGGGGAATTAGAAGTACTTTTAGAAGCTGCTATTGATCTTAGTGTAAAAGGCCTTGATGTTAAAAGTGAAGCATGCCAACGTTTTTTTCGAGATGGACTAACAATATCTTTCACTAAAATTCTTATGGATGAGGCCGTGAGTGGCTGGAAGTTTGAAATTCATAGATGTATTATTAACAATACTCATCGCCTAGTGGAGCTTTGTGTGGCCAAGTTGTCCCAAGATTGGTTTCCACTTCTAGAACTTCTCGCCATGGCCTTAAATCCTCATTGCAAGTTTCATATCTACAATGGTACACGTCCATGTGAATTAATTTCCTCAAATGCTCAGTTGTCAGAAGATGAATTATTTGCTCGTTCTTCAGATCCTCGATCACCAAAAGGTTGGCTAGTGGATCTCATCAATAAATTTGGCACTTTAAATGGGTTCCAGATTTTGCATGATCGTTTTTTTAATGGATCAGCATTAAATGTTCAAATAATTGCAGCTCTTATTAAACCATTTGGACAATGCTATGAGTTTCTCAGTCAACATACAGTGAAAAAGTACTTCATTCCAGTTATAGAAATAGTTCCACATTTATTGGAAAACTTAACTGATGAAGAACTGAAAAAAGAAGCAAAGAATGAAGCCAAAAATGATGCCCTTTCAATGATTATTAAATCTTTGAAGAACTTAGCTTCAAGAATTTCAGGACAAGATGAGACTATAAAAAATTTGGAAATTTTTAGGTTAAAGATGATACTCAGATTGTTGCAAATTTCCTCTTTTAATGGAAAGATGAATGCACTGAATGAAATAAATAAGGTTATATCTAGTGTATCATATTATACTCATCGGCATAGTAATCCTGAGGAGGAAGAATGGCTGACAGCTGAGCGAATGGCAGAATGGATACAGCAAAATAATATCTTATCCATAGTCTTGCAAGACAGTCTTCATCAACCACAATATGTAGAAAAGCTAGAGAAAATTCTTCGTTTTCTGATTAAAGAAAAGGCTCTTACATTACAGGACCTTGATAATATCTGGGCAGCACAGGCAGGAAAACATGAAGCCATTGTGAAGAATGTACATGATCTGCTAGCAAAGTTGGCTTGGGATTTTTCTCCTGGACAACTTGATCATCTTTTTGATTGCTTTAAGGCAAGTTGGACAAATGCAAGTAAAAAGCAACGTGAAAAGCTCCTTGAGTTGATACGTCGTCTTGCAGAAGATGATAAAGATGGTGTGATGGCACACAAAGTGTTGAACCTTCTTTGGAACCTGGCTCATAGTGATGATGTGCCTGTAGACATCATGGACCTTGCTCTCAGTGCCCACATAAAAATACTAGATTATAGTTGTTCCCAGGATCGAGATGCACAAAAGGTCCAGTGGATAGATCACTTTATAGAAGAACTTCGCACAAATGACAAGTGGGTAATTCCTGCTCTGAAACAAATAAGAGAAATTTGTAGTTTGTTCGGTGAAGCACCTCAAAATTTGAGTCAGACTCAGCGAAGTCCGCACATATTTTATCGCCATGATTTAATCAACCAGCTTCAACAAAATCATGCTTTAGTTACTTTGGTAGCAGAAAACCTTGCAACCTACATGAATAGCATCAGATTGTATGCTGGAGATCATGAAGACTATGATCCACAAACAGTGAGGCTTGGAAGTCGGTACAGTCATGTTCAAGAAGTTCAAGAACGACTAAACTTCCTTAGATTTTTACTGAAGGATGGCCAACTGTGGCTCTGTGCTCCTCAAGCAAAACAAATATGGAAGTGCTTAGCAGAAAATGCAGTTTATCTTTGTGATCGTGAAGCCTGTTTTAAGTGGTATTCCAAGTTAATGGGGGATGAACCAGACTTAGATCCTGATATTAATAAGGACTTCTTTGAAAGTAATGTGCTTCAGCTTGATCCTTCCCTTTTAACTGAAAATGGAATGAAATGCTTTGAAAGATTTTTCAAAGCTGTCAATTGTCGAGAAGGGAAACTAATAGCAAAAAGAAGATCCTATATGATGGATGATTTGGAATTAATTGGACTAGACTACCTTTGGAGGGTTGTGATTCAGAGTAGTGACGAGATTGCTAACAGAGCTATAGATCTTCTTAAAGAGATATACACAAACCTTGGCCCAAGATTAAAAGTCAATCAGGTAGTTATCCATGAAGACTTCATTCAGTCTTGCTTTGATCGTTTACAAGCATCATATGATACATTGTGTGTTTTGGATGGTGACAAAAACAGTATTAATTGTGCAAGACTAGAAGCCATTCGAATGGTTAGAGTATTAACTGTTATAAAAGAGTACATTAATGAATGTGACAGTGACTATCACAAGGAAAGAATGATTCTACCTATGTCCAGAGCATTTCGTGGCAAACACCTCTCTCTTATAGTTCGGTTTCCAAACCAGGGCAGACAGGTTGATGAGTTGGATATATGGTCTCATACGAATGACACAATTGGTTCAGTACGGCGATGTATTGTTAATCGTATTAAAGCCAATGTAACCCACACAAAAATTGAACTTTTTGTGGGTGGTGAGCTGATAGATTCTGAAGATGACAGAAAGCTAATTGGACAATTAAACTTAAAAGACAAATCTCTAATTACAGCCAAACTTACACAAATAAATTCCAACATGCCATCAAGTCCTGATAGCTCTTCTGATTCCTCAACTGCATCTCCTGGAAACCACCGTAATCATTACAATGATGGTCCCAATCTAGAGGTGGAAAGTTGTTTGCCTGGGGTGATAATGTCAGTGCATCCCAGATACATCTCTTTCCTTTGGCAAGTTGCAGACTTAGGTAGCAACCTGAAAATGCCACCTCTTAGAGATGGAGCAAGAGTACTTATGAAACTTATGCCACCAGATAGAACAGCTGTAGAAAAATTACGAGCTGTTTGTTTGGACCATGTAAAACTTGGAGAAGGCAAACTTAGTCCACCACTTGACTCTCTTTTCTTTGGTCCTTCTGCCTCCCAAGTTCTATACCTAACAGAGGTAGTTTATGCCTTGTTAATGCCTGCTGGTGCGCCTCTAACTGATGGGTCCTCTGACTTTCAAGTTCACTTCCTGAAAAGTGGTGGCTTACGCCTTGTACTGAGTATGCTAATAAGAAATAACTTCTTGCCAAATACAGATACGGAAACTCGAAGGGGTGCTTATTTAAATGCTCTTAAAATAGCCAAACTGTTGTTAACTGCGATTGGCTATGGCCATGTTCGAGCTGTAGCGGAAGCTTGTCAGCCAGTTGTAGATGGTACAGACCCCATAACACCGATTAACCAGGTTACTCATGATCAAGTAGTGGTGCTACAAAGTGCCCTTCAGAGCATTCCTAATCCCTCATCTGAGTGCATACTTAGAAATGAGTCCATACTTCTTGCTCAGCAAATATCTAATGAGGCTTCAAGATATATGCCTGATATTTGTGTAATTAGAGCTATACAGAAAATTATCTGGGCATCAGCATGTGGGGCATTAGGACTAGTATTTAGCCCAAATGAAGAAATAACTAAAATTTATCAGATGACCACCAATGGAAGCAATGAGCTTGAGGTGGAAGATGAACAAGTTTGCTGTGAAGCACTGGAAGTGATGACCTTATGTTTTGCTTTGCTTCCGACAGCGTTGGATGCACTTAGTAAAGAAAAAGCCTGGCAGACCTTCATCATTGACTTATTATTACACTGTCCAAGCAAAACTGTTCGTCAGTTGGCACAGGAGCAGTTCTTTTTAATGTGCACCAGGTGTTGCATGGGACACAGGCCTCTGCTTTTCTTCATTACTTTACTCTTTACCATATTGGGGAGCACAGCAAGAGAGAGGGGTAAATATTCAGGAGATTATTTCACGCTTTTACGGCACCTTCTCAATTATGCTTACAATGGCAATATTAACATACCCAATGCTGAAGTTCTTCTTGTCAGTGAAATTGATTGGCTCAAAAGGATTAGGGATAATGTTAAAAACACAGGTGAAACAGGTGTTGAAGAGCCGATACTGGAAGGCCACCTTGGGGTAACAAAAGAGTTATTGGCCTTTCAAACTTCTGAGAAAAAGTATCACTTTGGTTGTGAAAAAGGAGGTGCTAATCTCGTTAAAGAATTAATTGATGATTTCATCTTTCCCGCATCCAAAGTTTACCTGCAATATTTAAGAAGTGGAGAACTACCAGCTGAGCAGGCTGTTCCAGTCTGTAGTTCACCTGTTACCATCAATGCCGGTTTTGAGCTACTTGTAGCATTAGCTATTGGCTGTGTAAGGAATCTCAAACAGATAGTAGACTGTTTGACTGAAATGTATTACATGGGCACAGCAATAACTACTTGTGAAGCACTTACTGAGTGGGAATATCTGCCCCCTGTTGGACCCCGCCCACCAAAAGGATTTGTGGGACTCAAAAATGCTGGTGCTACGTGTTACATGAACTCTGTGATCCAGCAGCTATACATGATTCCTTCTATCAGGAACAGTATTCTTGCAATTGAAGGCACAGGTAGTGATTTAGATGATGATATGTTCGGGGATGAGAAGCAGGACAGTGAGAGTAATGTTGATCCCCGAGATGATGTATTTGGATATCCTCATCAATTTGAAGACAAACCAGCATTAAGTAAGACAGAAGATAGGAAAGAGTACAATATTGGTGTCCTAAGACACCTTCAGGTCATCTTTGGTCATTTAGCTGCTTCCCGACTACAATACTATGTACCCAGAGGATTTTGGAAACAGTTCAGGCTTTGGGGTGAACCTGTTAATCTCCGTGAACAACATGATGCCTTAGAGTTTTTTAATTCTTTGGTGGATAGTTTAGATGAAGCTTTAAAAGCTTTAGGACACCCAGCTATACTAAGTAAAGTCCTAGGAGGCTCCTTTGCTGATCAGAAGATCTGCCAAGGCTGCCCACATAGGTATGAATGTGAAGAATCTTTTACAACTTTGAATGTGGATATTAGAAATCATCAAAATCTTCTTGATTCTTTGGAACAGTATATCAAAGGAGATTTATTGGAAGGAGCAAATGCTTATCGTTGTGAAAAATGTGATAAGAAGGTTGACACAGTAAAGCGCCTGCTAATTAAAAAACTGCCTCGGGTTCTTGCTATCCAACTCAAACGATTTGACTATGACTGGGAAAGAGAATGTGCAATTAAATTCAATGATTATTTTGAATTTCCTCGAGAGCTGGATATGGGACCTTACACAGTAGCAGGTGTTACAAAGCTGGAAAGGGATAATGTAAACTCAGAAAATCGGTTGATTGAACAGAAAGAGCAGTCTGACAATGAAACTACAGGAGGCACAAAGTACAGACTTGTAGGAGTGCTTGTACACAGTGGTCAAGCAAGCGGTGGGCATTATTATTCTTACATCATTCAGAGGAATGGTAAAGATGATCAGAGAGATCACTGGTATAAATTTGATGATGGAGATGTAACAGAATGCAAAATGGATGATGATGAAGAAATGAAAAATCAGTGTTTTGGTGGAGAGTACATGGGAGAAGTATTTGATCACATGATGAAGCGCATGTCATATAGGCGGCAGAAGAGGTGGTGGAATGCTTACATACTTTTTTATGAACAAATGGATATGATAGATGAAGATGATGAGATGATAAGATATATATCAGAGCTAACTATTGCAAGACCCCATCAGATCATTATGTCACCAGCCATTGAGAGAAGTGTACGGAAACAAAATGTGCAATTTATGCATAACCGAATGCAATATAGTTTAGAATATTTTCAGTTTGTGAAAAAACTGCTTACATGTAATGGTGTTTATTTAAACCTTGCTCCAGGGCAGGATTATTTGTTGCCTGAAGCAGAAGAAATTACTATGATTAGCATTCAGCTTGCTGCTAGATTCCTCTTTACCACTGGATTTCACACCAAGAAAATAGTTCGTGGTCCTGCCAGTGACTGGTATGATGCACTGTGCATTCTCCTCCGTCACAGCAAGAATGTACGTTTTTGGTTTACTCATAATGTCCTTTTTAATGTATCAAATCGCTTCTCTGAATACCTTCTGGAGTGCCCTAGTGCAGAAGTGAGGGGTGCATTTGCAAAACTTATAGTGTTTATTGCGCACTTTTCCTTGCAAGATGGGTCTTGTCCTTCTCCTTTTGCATCTCCAGGACCT---AGTCAGGCATGTGATAACTTGAGCTTGAGTGACCACTTACTAAGAGCCACACTAAATCTCTTGAGAAGGGAAGTTTCAGAGCATGGACGTCATTTACAGCAATATTTTAATTTGTTTGTAATGTATGCCAATTTAGGTGTGGCAGAAAAAACACAGCTTCTGAAACTGAATGTACCTGCTACCTTTATGCTTGTGTCTTTAGACGAAGGACCAGGTCCTCCAATCAAATATCAGTATGCTGAATTAGGCAAGTTGTATTCAGTAGTGTCTCAGCTGATTCGTTGTTGCAATGTGTCATCAACAATGCAGTCTTCAATCAATGGTAATCCCCCTCTCCCCAATCCTTTCGGTGACCCTAATTTATCACAGCCTATAATGCCAATTCAGCAGAATGTGGCAGACATTTTATTTGTGAGAACAAGTTATGTGAAGAAAATTATTGAAGACTGCAGTAACTCAGAGGATACCATCAAATTACTTTGCTTTTGCTCTTGGGAGAATCCTCAGTTCTCGTCTACTGTCCTCAGCGAACTTCTCTGGCAGGTTGCATATTCATATACCTATGAACTTCGGCCATATTTAGATCTGCTTTTGCAAATTTTACTGATTGAGGACTCCTGGCAGACTCACAGAATTCATAATGCACTTAAAGGAATTCCAGATGACAGAGATGGGCTGTTCGATACAATACAGCGCTCAAAGAATCACTATCAAAAACGAGCATATCAGTGCATAAAATGTATGGTAGCTCTATTTAGCAGTTGTCCTGTTGCTTACCAGATCTTACAGGGTAATGGAGATCTTAAAAGAAAATGGACCTGGGCAGTGGAATGGCTAGGAGATGAACTTGAAAGAAGACCATATACTGGCAATCCTCAGTATACTTACAACAATTGGTCTCCTCCAGTACAAAGCAATGAAACATCAAATGGTTATTTCTTAGAAAGATCACATAGTGCTAGGATGACACTTGCAAAAGCTTGTGAACTCTGTCCAGAAGAGGAGCCAGATGACCAGGATGCCCCAGATGAGCATGAGCCCTCTCCATCAGAAGATGCCCCATTATATCCTCATTCACCTGCCTCTCAGTATCAACAGAATAATCATGTGCATGGACAGCCATATACAGGACCAGCAGCACATCACTTGAACAACCCTCAAAAAACTGGTCAACGAACACAAGAAAATTATGAAGGCAATGAAGAAGTATCCTTACCTCACATGAAGGATCAGTGA
>gibbon_USP9Y
ATGACAGCCATCACTCGTGGCTCTCCAGTAGGAGGGAACGACAGCCAGGGCCACGTTCCTGATGGCCAGTCTCAGCATCTCTTCCAACAGAACCAGACCTCATCACCTGATTCTTCCAATGAGAATTCCGTAGCAACTCCTTCCCCAGAGGAACAAGGGCAAGGTGATGCCCCACCACAGCATGAAGATGAAGATCCTGCATTTCCACATACTGAGCTGGCAAAGCTGGATGACATGATCAACAGGCCTCGATGGGTGGTTCCTGTTTTGCCAAAAGGGGAATTAGAAGTACTTTTAGAAGCTGCTATTGATCTTAGTGTAAAAGGCCTTGATGTTAAAAGTGAAGCATGCCAACGTTTTTTTCGAGATGGACTAACAGTATCTTTCACTAAAATTCTTACGGATGAGGCCGTGAGTGGCTGGAAGTTTGAAATTCATAGATGTATTATTAACAATACTCATCGCCTAGTGGAGCTTTGTGTGGCCAAGTTGTCCCAAGATTGGTTTCCACTTCTAGAACTTCTCGCCATGGCCTTAAATCCTCATTGCAAGTTTCATATCTACAATGGTACACGTCCATGTGAATTAATTTCCTCAAATGCTCAGTTGTCTGAAGATGAATTATTTGCTCGTTCTTCAGATCCTCGATCACCAAAAGGTTGGCTAGTGGATCTCATCAATAAATTTGGCACTTTAAATGGGTTCCAGATTTTGCATGATCGTTTTTTTAATGGATCAGCATTAAATGTTCAAATAATTGCAGCTCTTATTAAACCATTTGGACAATGCTATGAGTTTCTCAGTCAACATACAGTGAAAAAGTACTTCATTCCAGTTATAGAAGTAGTTCCACATTTATTGGAAAACTTAACTGACGAAGAACTGAAAAACGAAGCAAAGAATGAAGCCAAAAATGATGCCCTTTCAATGATTATTAAATTTTTGAAGAACTTAGCTTTAAGAATTTCAGGACAAGATGAGACTATAAAAAATTTGGAAATTTTTAGGTTAAAGATGATACTCAGATTGTTGCAAATTTCCTCTTTTAATGGAAAGATGAATGCACTGAATGAAATAAATAAGGTTATATCTAGTGTATCATATTATACTCATCGGCATAGTAATCCTGAGGAGGAAGAATGGCTGACAGCTGAGCGAATGGCAGAATGGATACAGCAAAATAATATCTTATCCATAGTCTTGCAAGACAGTCTTCATCAACCACAATATGTAGAAAAGCTAGAAAAAATTCTTCGTTTTGTGATTAAAGAAAAGGCTCTTACATTACAGGACCTTGATAATATCTGGGCAGCACAGGCAGGAAAACATGAAGCCATTGTGAAGAATGTACATGATCTGCTAGCAAAGTTGGCTTGGGATTTTTCTCCTGGACAACTTGATCATCTTTTTGATTGCTTTAAGGCAAGCTGGACAAATGCAAGTAAAAAGCAACGTGAAAAGCTCCTTGAGTTGATACGTCGTCTTGCAGAAGATGATAAAGATGGTGTGATGGCACACAAAGTGTTGAACCTTCTTTGGAACCTGGCTCATAGTGATGATGTGCCTGTAGACATCATGGACCTTGCTCTCAGTGCCCACATAAAAATACTAGATTATAGTTGTTCCCAGGATCGAGATGCACAAAAGATACAGTGGATAGATCACTTTATAGAAGAACTTCGCACAGATGTCAAGTGGGTAATTCCTGCTCTGAAACAAATAAGAGAAATTTGTAGTTTGTTCGGTGAAGCACCTCAAAATTTGAGTCAAACTCAGCGAAGTCCCCACATATTTTATCGCCATGATTTAATCAACCAGCTTCAACAAAATCATGCTTTAGTTACTTTGGTAGCAGAAAACCTTGCAACCTACATGAATAGCATCAGATTGTATGCTGGAGATCATGAAGGCTATGATCCACAAACAGTGAGGCTTGGAAGTCGATACAGTCATGTTCAAGAAGTTCAAGAACGACTAAACTTCCTTAGATTTTTGCTGAAGGATGGCCAACTGTGGCTCTGTGCTCCTCAGGCAAAACAAATATGGAAGTGCTTAGCAGAAAATGCAGTTTATCTTTGTGATCGTGAAGCCTGTTTTAAGTGGTATTCCAAATTAATGGGAGATGAACCAGACTTGGATCCTGATATTAATAAGGACTTCTTTGAAAGTAATGTGCTTCAGCTTGATCCTTCCCTTTTAACTGAAAATGGAATGAAATGCTTTGAAAGATTTTTCAAAGCTGTCAATTGTCGAGAAGGGAAACTAATAGCAAAAAGAAGATCCTATATGATGGATGATTTGGAATTAATTGGACTAGACTACCTTTGGAGGGTTGTGATTCAGAGTAGTGACGAGATTGCTAACAGAGCTATAGATCTTCTTAAAGAGATATACACAAACCTTGGCCCAAGATTAAAAGTCAATCAGGTGGTTATCCATGAAGACTTCATTCAGTCTTGCTTTGATCGTTTGAAAGCATCATATGATACATTGTGTGTTTTGGATGGTGACAGAAACAGTATTAATTCTGCCAGACAAGAAGCCATTCGAATGGTTAGAGTATTAACTGTTATAAAAGAGTACATTAATGAATGTGACAGTGATTATCACAAGGAAAGAATGATTCTACCTATGTCCAGAGCATTTCGTGGCAAACACCTCTCTCTTATAGTTCGGTTTCCAAACCAGGGCAGACAGGTTGATGAGTTGGATATATGGTCTCATACGAATGACACAATTGGCTCAGTACGGCGATGTATTGTTAATCGTATTAAAGCCAATGTAACCCACACAAAAATTGAACTTTTTGTGGGTGGTGAGCTGATAGATTCTGAAGATGACAGAAAGCTAATTGGACAATTAAACTTAAAAGATAAATCTCTAATTACAGCCAAACTTACACAAATAAATTCCAGCATGCCATCAAGTCCTGATAGCTCTTCCGATTCTTCAACTGCATCTCCTGGAAACCACTGTAATCATTACAATGATGGTCCCAATCTAGAGGTGGAAAGTTGTTTGCCTGGGGTGATAATGTCAGTGCATCCCAGATACATCTCTTTCCTTTGGCAAGTTGCAGACTTAGGTAGCAACCTGAATATGCCACCTCTTAGAGATGGAGCAAGAGTACTTATGAAACTTATGCCACCAGATAGAACAGCTGTAGAAAAATTACGAGCTGTTTGTTTGGACCATGCAAAACTTGGAGAAGGCAAACTTAGTCCACCCCTTGACTCTCTTTTCTTTGGTCCTTCTGCCTCCGAAGTTCTATACCTAACAGAGGTAGTTTATGCCTTGTTAATGCCTGCTGGTGAGCCTCTAACTGTTGGGTCCTCTGACTTTCAAGTTCACTTCTTGAAAAGTGGTGGCTTACCCCTTGTACTGAGTATGCTAATAAGAAATAACTTCTTGCCAAATACAGATACAGAAACTCGAAGGGGTGCTTATTTAAATGCTCTTAAAATAGCCAAACTGTTGTTAACTGCGATTGGCTATGGCCATGTTCGAGCTGTAGCGGAAGCTTGTCAGCCAGTTGTAGATGGTACAGACCCCATAACACCGATTAACCAGGTTACTCGTGATCAAGCAGTGGTGCTACAAAGTGCCCTTCAGAGCATTCCTAATCCCTCATCCGAGTGCATACTTAGAAATGAGTCCATACTTCTTGCTCAGCAAATATCTAATGAGGCTTCAAGATATATGCCTGATATTTGTGTAATTAGAGCTATACAGAAAATTATCTGGGCATCAGCATGTGGGGCATTAGGACTAGTATTTTGCCCAAATGAAGAAATAACTAAAATTTATCAGATGGCCACCAATGGAAGCAATGAGCTGGAGGTGGAAGATGAACAAGTTTGCTGTGAAGCACTGGAAGTGATGACCTTATGTTTTGCTTTACTTCCAACAGCATTGGATGCACTTAGTAAAGAAAAAGCCTGGCAGACCTTCATCATTGACTTATTATTGCACTGTCCAAGCAAAACTGTTCGTCATTTGGCACAGGAGCAGTTCTTTTTAATGTGCACCAGATGTTGCATGGGACACAGGCCTCTGCTTTTCTTCATTACTTTACTCTTTACCATATTGGGGAGCACAGTAAGAGAGAGGGGTAAATATTCAGGCGATTATTTCACACTTTTACGGCACCTGCTCAATTATGCTTACAATGGCAATATTAACATACCTGATGCTGAAGTTCTTCTTGTCAGTGAAATTGATTGGCTCAAAAGGATTAGGGATAATGTTAAAAACACAGGTGAAACAGGTGTCGAAGAGCCAATACTGGAAGGCCACCTTGGGGTAACAAAAGAGTTACTGGCATTTCAAACTTCTGAGAAAAAGTATCACTTTGGTTGTGAAAAAGGAGGTGCTAATCTCGTTAAAGAATTAATTGATGATTTCATCTTTCCCGCATCCAAAGTTTACCTGCAATATTTAAGAAGTGGAGAACTACCAGCTGAGCAGGCTGTTCCAGTCTGTAATTCACCCATTACCGTCAGTGCCGGTTTTGAGCTACTTGTAGCATTAGCTATTGGCTGTGTAAAGAATCTCAAACAGATAGTAGACTGTTTGACTGAAATGTATTACATGGGCACAGCAATAACTACTTGTGAAGCACTTACTGAGTGGGAGTATCTGCCCGCTGTTGGACCCCGCCCACCAAAAGGATTTGTGGGACTCAAAAATGCTGGTGCTACGTGTTACATGAACTCTGTGATCCAGCAGCTATACATGATTCCTTCTATCAGGAACAGTATTCTTGCAATTGAAGGCACAGGTAGTGATTTAGACGATGATATGTTCGGGGATGAGAAGCAGGACAGTGAGAGTAATGTTGATCCCCGAGATGATGTATTTGGATATCCTCATCAATTTGAAGAGAAACCAGCATTAAGTAAGACAGAAGATAGGAAAGAGTACAATATTGGTGTCCTAAGACAGCTTCAGGTCATCTTTGGTCATTTAGCTGCTTCCCGACTACAATACTATGTACCCAGAGGATTTTGGAGACAGTTCAGGCTTTGGGGTGAACCTGTTAATCTCCGTGAACAACATGATGCCTTAGAGTTTTTTAATTCTTTGGTGGATAGTTTAGATGAAGCTTTAAAAGCTTTAGGACACCCAGCTTTACTAAGTAAAGTCCTAGGAGGCTCCTTTGCTGATCAGAAGATCTGCCAAGGTTGCCCACATAGGTATGAATGTGAAGAATCTTTTACAACTTTGAATGTGGATATTAGAAATCATCAAAATCTTCTTGATTCTTTGGAACAGTATGTCAAAGGAGATTTATTGGAAGGTGCAAATGCTTATCATTGTGAAAAATGTGATAAAAAGGTTGACACAGTAAAGCGCCTGCTAATTAAAAAATTGCCTCGGGTTCTTGCTATCCAACTCAAACGATTTGACTATGACTGGGAAAGAGAATGTGCAATTAAATTCAATGATTATTTTGAATTTCCTCGAGAGCTGGATATGGGACCTTACACAGTAGCAGGTGTTGCAAAGCTGGAAAGGGATAATGTAAACTCAGAAAATCAGTCGACTGAACAGAAAGAGCAGTCTGACAATGAAACTACAGGAGGCACAAAGTACAGACTTGTAGGAGTGCTTGTACACAGTGGTCAAGCAAGCGGTGGGCATTATTATTCTTACATCATTCAAAGGAATGGTAAAGATGATCTGAGAGATCACTGGTATAAATTTGATGATGGAGATGTAACAGAATGCAAAATGGATGATGATGAAGAAATGAAAAATCAGTGTTTTGGTGGAGAGTACATGGGAGAAGTATTTGATCACATGATGAAGCGCACGTCATATAGGCGGCAGAAGAGGTGGTGGAATGCTTACATACTTTTTTATGAACAAATGGATATGATAGATGAAGATGATGAGATGATAAGATATATATCAGAGCTAACTATTGCAAGACCCCATCAGATCATTATGTCACCAGCCATTGAGAGAAGTGTACGGAAACAAAATGTGCAATTTATGCATAACCGAATGCAATATAGTTTAGAATATTTTCAGTTTGTGAAAAAACTGCTTACATGTAATGGTGTTTATTTAAACCTTGCTCCAGGGCAGGATTATTTGTTGCCTGAAGCAGAAGAAATTACTATGATTACTATTCAGCTTGCTGCTAGATTCCTCTTTACCACTGGATTTCACACCAAGAAAATAGTTCGTGGTCCTGCCAGTGACTGGTATGATGCACTATGCATTCTCCTCCGTCACAGCAAGAATGTACGTTTTTGGTTTACTCATAATGTCCTTTTTAATGTATCAAATCGCTTCTCTGAATACCTTCTGGAGTGCCCTAGTGCAGAAGTGAGGGGTGCATTTGCAAAACTTATAGTGTTTATTGCACACTTTTCCTTGCAAGATGGGTCTTGTCCCTCTCCTTTTGCATCTCCAGGACCTTCTAATCAGGCATGTGATAACTTGAGCTTGAGTGATCACTTACTAAGAGCCACACTAAATCTCTTGAGAAGGGAAGTTTCAGAGCATGGACGTCATTTACAGCAATATTTTAATTTGTTTGTAATGTATGCCAATTTAGGTGTGGCGGAAAAAACACAGCTTCTGAAATTGAATGTACCTGCTACCTTTATGCTTGTGTCTTTAGACGAAGGACCAGGTCCTCCAATCAAATATCAGTATGCTGAATTAGGCAAGTTATATTCAGTAGTGTCTCAGCTGATTCGTTGTTGCAATGTGTCATCAACAATGCAGTCTTCAATCAATGGTAATCCCCCTCTCCCCAATCCTTTCGGTGACCCTAATTTATCACAGCCTATAATGCCAATTCAGCAGAATGTAGCAGACATTTTATTTGTGAGAACAAGTTATGTGAAGAAAATCATTGAAGACTGCAGTAACTCAGAGGATACCATCAAATTACTTCGCTTTTGCTCTTGGGAGAATCCTCAGTTCTCGTCTACTGTCCTCAGCGAACTTCTCTGGCAGGTTGCATATTCATATACCTATGAACTTCGGCCATATTTAGATCTGCTTTTGCAAATTTTACTGATTGAGGACTCCTGGCAGACTCCCAGAATTCATAATGCACTTAAAGGAATTCCAGATGACAGAGATGGGCTGTTCGATACAATACAGCACTCGAAGAATCACTATCAAAAACGAGCATATCAGTGTATAAAATGTATGGTAGCTCTATTTAGCAGTTGTCCTGTTGCTTACCAGATCTTACAGGGTAATGGAGATCTTAAAAGAAAATGGACCTGGGCAGTGGAATGGCTAGGAGATGAACTTGAAAGAAGACCATATACTGGCAATTCTCAGTATACTTACAACAATTGGTCTCCTCCAGTACAAAGCAATGAAACATCAAATGGTTATTTCTTAGAAAGATCACATAGTGCTAGGATGATACTTGCAAAAGCTTCTGAACTCTGTCCAGAAGAGGAGCCAGATGACCAGGATGCCCCAGATGAGCATGAACCCACTCCATCAGAAGATGCCCCATTATATCCTCATTCACCGGGCTCTCAGTATCAACAGAATAATCATGTGCATGGACAGCCATATACAGGACCAGCAGCACATCACTTGAACAACCCTCAGAAAACTGGCCAACGAACAGAAGAAAATTATAAAGGCAATGAAGAAGTATCCTTACCTCAGATGAAGGATCAGTGA
==================================
### UTY masked
>bonobo_UTY
ATGAAATCCTGCGGAGTGTCGCTCACTACCGCCGCTGTTGCCTTCGGTGATGAGGCAAAGAAAATGGCGGCAGGAAAAGCGAGCCGCGAGAGTGAAGAGGAGCCTCTTAGCCTGACAGTAGAGGAAAGGGAGGCGCTTGGTGGCATGGACAGCCGTCTCTTCGGGTTCGTGAGGCTTCATGAAGATGGCGCCAGAACGAAGACCCTACTAGGCAAGGCTGTTCGCTGCTACGAATCTTTAATCTTAAAAGCTGAAGGAAAAGTGGAGTCTGACTTCTTTTGCCAATTAGGTCACTTCAACCTCTTGTTGGAAGATTATTCAAAAGCATTATCTGCATATCAGAGATATTACAGTTTACAGGCTGACTACTGGAAGAATGCTGCATTTTTATATGGCCTTGGTTTGGTCTACTTCTACTACAATGCATTTCATTGGGCAATTAAAGCATTTCAAGATGTCCTTTATGTTGACCCCAGCTTTTGTCGAGCCAAGGAAATTCATTTACGGCTTGGGCTCATGTTCAAAGTGAACACAGACTACAAGTCTAGTTTAAAGCATTTTCAGTTAGCCTTGATTGACTGTAATCCATGTACTTTGTCCAGTGCTGAAATTCAATTTCATATTGCCCATTTGTATGAAACCCAGAGGAAGTATCATTCTGCAAAGGAAGCATATGAACAACTTTTGCAGACAGAAAACCTTCCTGCACAAGTAAAAGCAACTGTATTGCAACAGTTAGGTTGGATGCATCATAATATGGATCTAGTAGGAGACAAAGCCACAAAGGAAAGCTATGCTATTCCGTATCTCCAAAAGTCTTTGGAGGCAGATCCTAATTCTGGCCAATCGTGGTATTTTCTTGGAAGGTGTTATTCAAGTATTGGGAAAGTTCAGGATGCCTTTATATCTTACAGGCAATCTATTGATAAATCAGAAGCAAGTGCAGATACATGGTGTTCAATAGGTGTGTTGTATCAGCAGCAAAATCAGCCTATGGATGCTTTACAGGCATATATTTGTGCTGTACAATTGGACCATGGGCATGCAGCAGCCTGGATGGACCTAGGTACTCTCTATGAATCCTGCAATCAGCCTCAAGATGCCATTAAATGCTACCTAAATGCAGCTAGAAGCAAACGTTGTAGTAATACCTCTACGCTTGCTGCAAGAATTAAATTTCTACAGGCTCAGTTGTGTAACCTTCCACAAAGTAGTCTACAGAATAAAACTAAATTACTTCCTAGTATTGAGGAGGCATGGAGCCTACCAATCCCCGCAGAGCTTACCTCCAGGCAGGGTGCCATGAACACAGCACAGCAGGCTTATAGAGCTCATGATCCAAATACTGAACGTGTATTAAACCACAGTCAAACACCAATTTTACAGCAATCCTTGTCACTACACATGATTACTTCTAGCCAAGTAGAAGGCCTGTCCAGTCCTGCCAAGAAGAAAAGAACATCTAGTCCAACAAAGAATGGTTCTGATAACTGGAATGGTGGCCAGAGTCTTTCACATCATCCAGTACAGCAAGTTTATTCGTTGTGTTTGACACCACAGAAATTACAGCACTTGGAACAACTGCGTGCAAATAGAGATAATTTAAATCCAGCACAGAAGCATCAGCTGGAACAGTTAGAAAGTCAGTTTGTCTTAATGCAGCAAATGAGACACAAAGAAGTTGCTCAGGTACGAACTACTGGAATTCATAATGGAGCCATAGCTGATTCATCACTGCCTACAAACTCTGTCTCTAATCGACAACCACATGCTGCTCTGACCAGAGTATCTAGCGTCTCTCAGCCTGGAGTTCGCCCTGCTTGTGTTGAAAAACTTCTGTCCAATGGAGCTTTTTCTGCAGGCTGTATTCCTTGTGGCACATCAAAAATTCTAGGAAGTACAGACACTATCTTGCTAGGCAGTAATTGTATAGCAGGAAGTGAAAGTAATGGAAATGTGCCTTACCTGCAGCAAAATACACACACTCTACCTCATAGTCATACAGACCTGAACAGCAGCACAGAAGAGCCATGGAGAAAACAGCTATCTAACTCCACTCAGGCCTACCTTGGACATCTTACAGGTTTCACACAAGACAACTGCAATAAAGGGCTTCATAAAAGTCAGAGTTCATGTTTGTCAGGACCTAATGAAGAACAACCTCTGTTTTCCACTGGGTCAGCCCAGTATCACCAGGCAACTAGCACTGGTATTAAGAAGTCAAATGAACATCTCACTCTGCCTAGTAATTCAGTACCACAGGGGGATGCTGACAGTCACCTCTCCTCTCATACTGCTACCTCAGGTGGACAACAAGGCATTATGTTTACCAAAGAGAGCAAGCCTTCAAAAAATAGATCCTTGGTGCCTGAAACAAGCAGGCATACTGGAGACACATCTAATGGCTGTGCTGATGTCAAGGGACTTTCTAATCATGTTCATCAGTTGATAGCAGATGCTGTTTCCAGTCCTAACCATGGAGATTCACCAAATTTATTAATTGCAGACAATCCTCAGCTCTCTGCTTTGTTGATTGGAAAAGCCAATGGCAATGTGGGTACTGGAACCTGTGACAAAGTGAATAATATTCACCCAGCTGTTCATACAAAGACTGATCATTCTGTTGCCTCTTCACCCTCTTCAGCCATTTCCACAGCAACACCTTCTCCTAAATCCACTGAGCAGAGAAGCATAAACAGTGTTACCAGCCTTAACAGTCCTCACAGTGGATTACACACAGTCAATGGAGAGGGGCTGGGGAACTCACAGAGCTCTACAAAAGTAGACCTGCCTTTAGTTAGCCACAGATCTACTTCTCAGATCATACCATCAATGTCAGTGTCTATATGCCCCAGTTCAACAGAAGTTCTGAAAGCATGCAGGAATCCAGGTAAAAATGGCTTGTCTAATAGCTGCATTTTGTTAGATAAATGTCCACCTCCAAGACCACCAACTTCACCATACCCACCCTTGCCAAAGGACAAGTTGAATCCACCCACACCTAGTATTTACTTGGAAAATAAACGTGATGCTTTCTTTCCTCCATTACATCAATTTTGTACAAATCCAAAAAACCCTGTTACAGTAATACGTGGCCTTGCTGGAGCTCTTAAATTAGATCTTGGACTTTTCTCTACCAAAACTTTGGTAGAAGCTAACAATGAACATATAGTAGAAGTGAGGACACAGTTGCTGCAACCAGCAGATGAAAACTGGGATCCCACTGGAACAAAGAAAATCTGGCGTTGTGAAAGCAATAGATCTCATACTACAATTGCCAAATATGCACAATACCAGGCTTCCTCCTTCCAGGAATCATTGAGAGAANNNNNNNNNNNNNNNNNNNNNNNNNNNNNNNNNNNNNNNNNNNNNNNNNNNNNNNNNNNNNNNNNNNNNNNNNNNNNNNNNNNNNNNNNNNNNNNNNNNNNNNNNNNNNNNNNNNNNNNNNNNNNNNNNNNNNNNNNNNNNNNNNNNNNNNNNNNNTGGAAGTTGCAGTTACATGAACTGACTAAACTTCCTGCTTTTGCGCGTGTGGTGTCAGCAGGAAATCTTCTAAGCCATGTTGGGCATACCATTCTAGGCATGAATACAGTACAACTGTATATGAAAGTTCCAGGGAGTCGGACACCAGGTCACCAAGAAAATAACAACTTCTGCTCTGTTAACATAAATATTGGTCCAGGAGATTGTGAATGGTTTGTTGTACCTGAAGATTATTGGGGTGTTCTGAATGACTTCTGTGAAAAAAATAATTTGAATTTTTTAATGAGTTCTTGGTGGCCCAACCTTGAAGATCTTTATGAAGCAAATGTCCCTGTGTATAGATTTATTCAGCGACCTGGAGATTTGGTCTGGATAAATGCAGGCACTGTGCATTGGGTTCAAGCTGTTGGCTGGTGCAATAACATTGCCTGGAATGTTGGTCCACTTACAGCCTGCCAGTATAAATTGGCAGTGGAACGGTACGAATGGAACAAATTGAAAAGCGTGAAGTCACCAGTACCCATGGTGCATCTTTCCTGGAATATGGCACGAAATATCAAAGTCTCAGATCCAAAGCTTTTTGAAATGATTAAGTATTGTCTTTTGAAAATTCTGAAGCAATGTCAGACATTGAGAGAAGCTCTTGTTGCAGCAGGAAAAGAGGTTATATGGCATGGGCGGACAAATGATGAACCAGCTCATTACTGTAGCATTTGTGAGGTGGAGGTTTTTAATCTGCTTTTTGTCACTAACGAAAGCAATACTCAAAAAACCTACATAGTACATTGCCAAGATTGTGCACGAAAAACAAGCAGAAGTTTGGAAAATTTTGTGGTGCTCGAACAGTACAAAATAGAGGACCTAATCCAAGTTTATGATCAATTTACACTANNN
>chimp_UTY
ATGAAATCCTGCGGAGTGTCGCTCACTACCGCCGCTGTTGCCTTCGGTGATGAGGCAAAGAAAATGGCGGCAGGAAAAGCGAGCCGCGAGGGTGAAGAGGAGCCTCTTAGCCTGACAGTCGAGGAAAGGGAGGCGCTTGGTGACATGGACAGCCGTCTCTTCGGGTTCGTGAGGCTTCATGAAGATGGCGCCAGAACGAAGACCCTACTAGGCAAGGCTGTTCGCTGCTACGAATCTTTAATCTTAAAAGCTGAAGGAAAAGTGGAGTCTGACTTCTTTTGCCAATTAGGTCACTTCAACCTCTTGTTGGAAGATTATTCGAAAGCATTATCTGCATATCAGAGATATTACAGTTTACAGGCTGACTACTGGAAGAATGCTGCATTTTTATATGGCCTTGGTTTGGTCTACTTCTACTACAATGCATTTCATTGGGCAATTAAAGCATTTCAAGATGTCCTTTATGTTGACCCCAGCTTTTGTCGAGCCAAGGAAATTCATTTACGGCTTGGGCTCATGTTCAAAGTGAACACAGACTACAAGTCTAGTTTAAAGCATTTTCAGTTAGCCTTGATTGACTGTAATCCATGTACTTTGTCCAGTGCTGAAATTCAATTTCATATTGCCCATTTGTATGAAACCCAGAGGAAGTATCATTCTGCAAAGGAAGCATATGAACAACTTTTGCAGACAGAAAACCTTCCTGCACAAGTAAAAGCAACTGTATTGCAACAGTTAGGTTGGATGCATCATAATATGGATCTAGTAGGAGACAAAGCCACAAAGGAAAGCTATGCTATTCCGTATCTCCAAAAGTCTTTGGAGGCAGATCCTAATTCTGGCCAATCGTGGTATTTTCTTGGAAGGTGTTATTCAAGTATTGGGAAAGTTCAGGATGCCTTTGTATCTTACAGGCAATCTATTGATAAATCAGAAGCAAGTGCAGATACATGGTGTTCAATAGGTGTGTTGTATCAGCAGCAAAATCAGCCTATGGATGCTTTACAGGCATATATTTGTGCTGTACAATTGGACCATGGGCATGCAGCAGCCTGGATGGACCTAGGTACTCTCTATGAATCCTGCAATCAACCTCAAGATGCCATTAAATGCTACCTAAATGCAGCTAGAAGCAAACGTTGTAGTAATACCTCTACGCTTGCTGCAAGAATTAAATTTCTACAGGCTCAGTTGTGTAACCTTCCACAAAGTAGTCTACAGAATAAAACTAAATTACTTCCTAGTATTGAGGAGGCATGGAGCCTACCAATCCCCGCAGAGCTTACCTCCAGGCAGGGTGCCATGAACACAGCACAGCAGGCTTATAGAGCTCATGATCCAAATACTGAACGTGTATTAAACCACAGTCAAACACCAATTTTACAGCAATCCTTGTCACTACACATGATTACTTCTAGCCAAGTAGAAGGCCTGTCCAGTCCTGCCAAGAAGAAAAGAACATCTAGTCCAACAAAGAATGGTTCTGATAACTGGAATGGTGGCCAGAGTCTTTCACATCATCCAGTACAGCAAGTTTATTCGTTGTGTTTGACACCACAGAAATTACAGCACTTGGAACAACTGCGTGCAAATAGAGATAATTTAAATCCAGCACAGAAGCATCAGCTGGAACAGTTAGAAAGTCAGTTTGTCTTAATGCAGCAAATGAGACACAAAGAAGTTGCTCAGGTACGAACTACTGGAATTCATAATGGGGCCATAGCTGATTCATCACTGCCTACAAACTCCGTCTCTAATCGACAACCACATGCTGCTCTGACCAGAGTATCTAGCGTCTCTCAGCCTGGAGTTCGCCCTGCTTGTGTTGAAAAACTTCTGTCCAATGGAGCTTTTTCTGCAGGCTGTATTCCTTGTGGCACATCAAAAATTCTAGGAAGTACAGACACTATCTTGCTAGGCAGTAATTGTATAGCAGGAAGTGAAAGTAATGGAAATGTGCCTTACCTGCAGCAAAATACACACACTCTACCTCATAGTCATACAGACCTGAACAGCAGCACAGAAGAGCCATGGAGAAAACAGCTATCTAACTCCACTCAGGCCTACCTTGGACATCTTACAGGTTTCATACAAGACAACTGCAATAAAGGGCTTCATAAAAGTCAGAGTTCATGTTTGTCAGGACCTAATGAAGAACAACCTCTGTTTTCCACTGGGTCAGCCCAGTATCACCAGGCAACTAGCACTGGTATTAAAAAGTCGAATGAACATCTCACTCTGCCTAGTAATTCAGTACCACAGGGGGATGCTGACAGTCACCTCTCCTCTCATACTGCTACCTCAGGTGGACAACAAGGCATTATGTTTACCAAAGAGAGCAAGCCTTCAAAAAATAGATCCTTGGTGCCTGAAACAAGCAGGCATACTGGAGACCCATCTAATGGCTGTGCTGATGTCAAGGGACTTTCTAATCATGTTCATCAGTTGATAGCAGATGCTGTTTCCAGTCCTAACCATGGAGATTCACCAAATTTATTAATTGCAGACAATCCTCAGCTCTCTGCTTTGTTGATTGGAAAAGCCAATGGCAATGTGGGTACTGGAACCTGTGACAAAGTGAATAATATTCACCCAGCTGTTCATACAAAGACTGATCATTCTGTTGCCTCTTCACCCTCTTCAGCCATTTCCACAGCAACACCTTCTCCTAAATCCACTGAGCAGAGAAGCATAAACAGTGTTACCAGCCTTAACAGTCCTCACAGTGGATTACACACAGTCAATGGAGAGGGGCTGGGGAACTCACAGAGCTCTACAAAAGTAGACCTGCCTTTAGTTAGCCACAGATCTACTTCTCAGATCATACCATCAATGTCAGTGTCTATATGCCCCAGTTCAACAGAAGTTCTGAAAGCATGCAGGAATCCAGGTAAAAATGGCTTGTCTAATAGCTGCATTTTGTTAGATAAATGTCCACCTCCAAGACCACCAACTTCACCATACCCACCCTTGCCAAAGGACAAGTTGAATCCACCCACACCTAGTATTTACTTGGAAAATAAACGTGATGCTTTCTTTCCTCCATTACATCAATTTTGTACAAATCCAAAAAACCCTGTTACAGTAATACGTGGCCTTGCTGGAGCTCTTAAATTAGATCTTGGACTTTTCTCTACCAAAACTTTGGTAGAAGCTAACAATGAACATATAGTAGAAGTGAGGACACAGTTGCTGCAACCAGCAGATGAAAACTGGGATCCCACTGGAACAAAGAAAATCTGGCGTTGTGAAAGCAATAGATCTCATACTACAATTGCCAAATATGCACAATACCAGGCTTCCTCCTTCCAGGAATCATTGAGAGAANNNNNNNNNNNNNNNNNNNNNNNNNNNNNNNNNNNNNNNNNNNNNNNNNNNNNNNNNNNNNNNNNNNNNNNNNNNNNNNNNNNNNNNNNNNNNNNNNNNNNNNNNNNNNNNNNNNNNNNNNNNNNNNNNNNNNNNNNNNNNNNNNNNNNNNNNNNNTGGAAGTTGCAGTTACATGAACTGACTAAACTTCCTGCTTTTGCGCGTGTGGTGTCAGCAGGAAATCTTCTAAGCCATGTTGGGCATACCATTCTGGGCATGAATACAGTACAACTGTATATGAAAGTTCCAGGGAGTCGGACACCAGGTCACCAAGAAAATAACAACTTCTGCTCTGTTAACATAAATATTGGTCCAGGAGATTGTGAATGGTTTGTTGTACCTGAAGATTATTGGGGTGTTCTGAATGACTTCTGTGAAAAAAATAATTTGAATTTTTTAATGAGTTCTTGGTGGCCCAACCTTGAAGATCTTTATGAAGCAAATGTCCCTGTGTATAGATTTATTCAGCGACCTGGAGATTTGGTCTGGATAAATGCAGGCACTGTGCATTGGGTTCAAGCTGTTGGCTGGTGCAATAACATTGCCTGGAATGTTGGTCCACTTACAGCCTGCCAGTATAAATTGGCAGTGGAACGGTACGAATGGAACAAATTGAAAAGTGTGAAGTCACCAGTACCCATGGTGCATCTTTCCTGGAATATGGCACGAAATATCAAAGTCTCAGATCCAAAGCTTTTTGAAATGATTAAGTATTGTCTTTTGAAAATTCTGAAGCAATGTCAGACATTGAGAGAAGCTCTTGTTGCAGCAGGAAAAGAGGTTATATGGCATGGGCGGACAAATGATGAACCAGCTCATTACTGTAGCATTTGTGAGGTGGAGGTTTTTAATCTGCTTTTTGTCACTAATGAAAGCAATACTCAAAAAACCTACATAGTACATTGCCAAGATTGTGCACGAAAAACAAGCAGAAGTTTGGAAAATTTTGTGGTGCTCGAACAGTACAAAATAGAGGACCTAATCCAAGTTTATGATCAATTTACACTANNN
>human_UTY
ATGAAATCCTGCGCAGTGTCGCTCACTACCGCCGCTGTTGCCTTCGGTGATGAGGCAAAGAAAATGGCGGAAGGAAAAGCGAGCCGCGAGAGTGAAGAGGAGTCTGTTAGCCTGACAGTCGAGGAAAGGGAGGCGCTTGGTGGCATGGACAGCCGTCTCTTCGGGTTCGTGAGGCTTCATGAAGATGGCGCCAGAACGAAGACCCTACTAGGCAAGGCTGTTCGCTGCTACGAATCTTTAATCTTAAAAGCTGAAGGAAAAGTGGAGTCTGACTTCTTTTGCCAATTAGGTCACTTCAACCTCTTGTTGGAAGATTATTCAAAAGCATTATCTGCATATCAGAGATATTACAGTTTACAGGCTGACTACTGGAAGAATGCTGCGTTTTTATATGGCCTTGGTTTGGTCTACTTCTACTACAATGCATTTCATTGGGCAATTAAAGCATTTCAAGATGTCCTTTATGTTGACCCCAGCTTTTGTCGAGCCAAGGAAATTCATTTACGACTTGGGCTCATGTTCAAAGTGAACACAGACTACAAGTCTAGTTTAAAGCATTTTCAGTTAGCCTTGATTGACTGTAATCCATGTACTTTGTCCAATGCTGAAATTCAATTTCATATTGCCCATTTGTATGAAACCCAGAGGAAGTATCATTCTGCAAAGGAGGCATATGAACAACTTTTGCAGACAGAAAACCTTCCTGCACAAGTAAAAGCAACTGTATTGCAACAGTTAGGTTGGATGCATCATAATATGGATCTAGTAGGAGACAAAGCCACAAAGGAAAGCTATGCTATTCAGTATCTCCAAAAGTCTTTGGAGGCAGATCCTAATTCTGGCCAATCGTGGTATTTTCTTGGAAGGTGTTATTCAAGTATTGGGAAAGTTCAGGATGCCTTTATATCTTACAGGCAATCTATTGATAAATCAGAAGCAAGTGCAGATACATGGTGTTCAATAGGTGTGTTGTATCAGCAGCAAAATCAGCCTATGGATGCTTTACAGGCATATATTTGTGCTGTACAATTGGACCATGGGCATGCCGCAGCCTGGATGGACCTAGGTACTCTCTATGAATCCTGCAATCAACCTCAAGATGCCATTAAATGCTACCTAAATGCAGCTAGAAGCAAACGTTGTAGTAATACCTCTACGCTTGCTGCAAGAATTAAATTTCTACAGGCTCAGTTGTGTAACCTTCCACAAAGTAGTCTACAGAATAAAACTAAATTACTTCCTAGTATTGAGGAGGCATGGAGCCTACCAATCCCCGCAGAGCTTACCTCCAGGCAGGGTGCCATGAACACAGCACAGCAGGCTTATAGAGCTCATGATCCAAATACTGAACATGTATTAAACCACAGTCAAACACCAATTTTACAGCAATCCTTGTCACTACACATGATTACTTCTAGCCAAGTAGAAGGCCTGTCCAGTCCTGCCAAGAAGAAAAGAACATCTAGTCCAACAAAGAATGGTTCTGATAACTGGAATGGTGGCCAGAGTCTTTCACATCATCCAGTACAGCAAGTTTATTCGTTGTGTTTGACACCACAGAAATTACAGCACTTGGAACAACTGCGAGCAAATAGAGATAATTTAAATCCAGCACAGAAGCATCAGCTGGAACAGTTAGAAAGTCAGTTTGTCTTAATGCAGCAAATGAGACACAAAGAAGTTGCTCAGGTACGAACTACTGGAATTCATAACGGGGCCATAACTGATTCATCACTGCCTACAAACTCTGTCTCTAATCGACAACCACATGGTGCTCTGACCAGAGTATCTAGCGTCTCTCAGCCTGGAGTTCGCCCTGCTTGTGTTGAAAAACTTTTGTCCAGTGGAGCTTTTTCTGCAGGCTGTATTCCTTGTGGCACATCAAAAATTCTAGGAAGTACAGACACTATCTTGCTAGGCAGTAATTGTATAGCAGGAAGTGAAAGTAATGGAAATGTGCCTTACCTGCAGCAAAATACACACACTCTACCTCATAATCATACAGACCTGAACAGCAGCACAGAAGAGCCATGGAGAAAACAGCTATCTAACTCCGCTCAGGCCTACCTTGGACATCTTACAGGTTTCATACAAGACAACTGCAATAAAGGGCTTCATAAAAGTCAGAGTTCATGTTTGTCAGGACCTAATGAAGAACAACCTCTGTTTTCCACTGGGTCAGCCCAGTATCACCAGGCAACTAGCACTGGTATTAAGAAGGCGAATGAACATCTCACTCTGCCTAGTAATTCAGTACCACAGGGGGATGCTGACAGTCACCTCTCCTGTCATACTGCTACCTCAGGTGGACAACAAGGCATTATGTTTACCAAAGAGAGCAAGCCTTCAAAAAATAGATCCTTGGTGCCTGAAACAAGCAGGCATACTGGAGACACATCTAATGGCTGTGCTGATGTCAAGGGACTTTCTAATCATGTTCATCAGTTGATAGCAGATGCTGTTTCCAGTCCTAACCATGGAGATTCACCAAATTTATTAATTGCAGACAATCCTCAGCTCTCTGCTTTGTTGATTGGAAAAGCCAATGGCAATGTGGGTACTGGAACCTGTGACAAAGTGAATAATATTCACCCAGCTGTTCATACAAAGACTGATCATTCTGTTGCCTCTTCACCCTCTTCAGCCATTTCCACAGCAACACCTTCTCCTAAATCCACTGAGCAGAGAAGCATAAACAGTGTTACCAGCCTTAACAGTCCTCACAGTGGATTACACACAGTCAATGGAGAGGGGCTGGGGAAGTCACAGAGCTCTACAAAAGTAGACCTGCCTTTAGCTAGCCACAGATCTACTTCTCAGATCTTACCATCAATGTCAGTGTCTATATGCCCCAGTTCAACAGAAGTTCTGAAAGCATGCAGGAATCCAGGTAAAAATGGCTTGTCTAATAGCTGCATTTTGTTAGATAAATGTCCACCTCCAAGACCACCAACTTCACCATACCCACCCTTGCCAAAGGACAAGTTGAATCCACCCACACCTAGTATTTACTTGGAAAATAAACGTGATGCTTTCTTTCCTCCATTACATCAATTTTGTACAAATCCAAAAAACCCTGTTACAGTAATACGTGGCCTTGCTGGAGCTCTTAAATTAGATCTTGGACTTTTCTCTACCAAAACTTTGGTAGAAGCTAACAATGAACATATGGTAGAAGTGAGGACACAGTTGCTGCAACCAGCAGATGAAAACTGGGATCCCACTGGAACAAAGAAAATCTGGCGTTGTGAAAGCAATAGATCTCATACTACAATTGCCAAATACGCACAATACCAGGCTTCCTCCTTCCAGGAATCATTGAGAGAANNNNNNNNNNNNNNNNNNNNNNNNNNNNNNNNNNNNNNNNNNNNNNNNNNNNNNNNNNNNNNNNNNNNNNNNNNNNNNNNNNNNNNNNNNNNNNNNNNNNNNNNNNNNNNNNNNNNNNNNNNNNNNNNNNNNNNNNNNNNNNNNNNNNNNNNNNNNTGGAAGTTGCAGTTACATGAACTGACTAAACTTCCTGCTTTTGCGCGTGTGGTGTCAGCAGGAAATCTTCTAACCCATGTTGGGCATACCATTCTGGGCATGAATACAGTACAACTGTATATGAAAGTTCCAGGGAGTCGGACACCAGGTCACCAAGAAAATAACAACTTCTGCTCTGTTAACATAAATATTGGTCCAGGAGATTGTGAATGGTTTGTTGTACCTGAAGATTATTGGGGTGTTCTGAATGACTTCTGTGAAAAAAATAATTTGAATTTTTTAATGAGTTCTTGGTGGCCCAACCTTGAAGATCTTTATGAAGCAAATGTCCCTGTGTATAGATTTATTCAGCGACCTGGAGATTTGGTCTGGATAAATGCAGGCACTGTGCATTGGGTTCAAGCTGTTGGCTGGTGCAATAACATTGCCTGGAATGTTGGTCCACTTACAGCCTGCCAGTATAAATTGGCAGTGGAACGGTATGAATGGAACAAATTGAAAAGTGTGAAGTCACCAGTACCCATGGTGCATCTTTCCTGGAATATGGCACGAAATATCAAAGTCTCAGATCCAAAGCTTTTTGAAATGATTAAGTATTGTCTTTTGAAAATTCTGAAGCAATATCAGACATTGAGAGAAGCTCTTGTTGCAGCAGGAAAAGAGGTTATATGGCATGGGCGGACAAATGATGAACCAGCTCATTACTGTAGCATTTGTGAGGTGGAGGTTTTTAATCTGCTTTTTGTCACTAATGAAAGCAATACTCAAAAAACCTACATAGTACATTGCCATGATTGTGCACGAAAAACAAGCAAAAGTTTGGAAAATTTTGTGGTGCTCGAACAGTACAAAATGGAGGACCTAATCCAAGTTTATGATCAATTTACACTANNN
>gorilla_UTY
ATGAAATCCTGCGGAGTGTCGCTCACTACCGCCGCTGTTGCCTTCGGTGATGAGGCAAAGAAAATGGCGGCAGGAAAAGCGAGCCGCGAGAGTGAAGAAGAGTCCCTTAGCCTGACAGTCGAGGAAAGGGAGGCGCTTGGTGGCATGGACAGCCGTCTCTTCGGGTTCGTGAGGCTTCATGAAGATGGCGCCAGAACGAAGACCCTACTAGGCAAGGCTGTTCGCTGCTACGAATCTTTAATCTTAAAAGCTGAAGGAAAAGTGGAGTCTGACTTCTTTTGCCAATTAGGTCACTTCAACCTCTTGTTGGAAGATTATTCAAAAGCATTATCTGCATATCAGAGATATTACAGTTTACAGGCTGACTACTGGAAGAATGCTGCGTTTTTATATGGCCTTGGTTTGGTCTACTTCTACTACAATGCATTTCATTGGGCAATTAAAGCATTTCAAGATGTCCTTTATGTTGACCCCAGCTTTTGTCGAGCCAAGGAAATTCATTTACGACTTGGGCTCATGTTCAAAGTGAACACGGACTACAAGTCTAGTTTAAAGCATTTTCAGTTAGCCTTGATTGACTGTAATCCATGTACTTTGTCCAGTGCTGAAATTCAATTTCATATTGCCCATTTGTATGAAACCCAGAGGAAGTATCATTCTGCAAAGGAAGCATATGAACAACTTTTGCAGACAGAAAACCTTCCTGCACAAGTAAAAGCAACTGTATTGCAACAGTTAGGTTGGATGCATCATAATATGGATCTAGTAGGAGACAAAGCCACAAAGGAAAGCTATGCTATTCAGTATCTCCAAAAGTCTTTGGAGGCAGATCCTAATTCTGGCCAATCGTGGTATTTTCTTGGAAGGTGTTATTCAAGTATTGGGAAAGTTCAGGATGCCTTTATATCTTACAGGCAATCTATTGATAAATCAGAAGCAAGTGCAGATACATGGTGTTCAATAGGTGTGTTGTATCAGCAGCAAAATCAGCCTATGGATGCTTTACAGGCATATATTTGTGCTGTACAATTGGACCATGGGCATGCAGCAGCCTGGATGGACCTAGGTACTCTCTATGAATCCTGCAGTCAACCTCAAGATGCCATTAAATGCTACCTAAATGCAGCTAGAAGCAAACGTTGTGGTAATACCTCTACGCTTGCTGCAAGAATTAAATTTCTACAGGCTCAGTTGTGTAACCTTCCACAAAGTAGTCTACAGAATAAAACTAAATTACTTCCTAGTATTGAGGAGGCATGGAGCCTACCAATCCCCGCAGAGCTTACCTCCAGGCAGGGTGCCATGAACACAGCACAGCAGGCTTATAGAGCTCATGATCCAAATACTGAACGTGTATTAAACCACAGTCAAACACCAATTTCACAGCAATCCTTGTCACTACACATGATTACTTCTAGCCAAGTAGAAGGCCTGTCCAGTCCTGCCAAGAAGAAAAGAACATCTAGTCCAACAAAGAATGGTTCTGATAACTGGAATGGTGGCCAGAGTCTTTCACATCATCCAGTACAGCAAGTTTATTCGTTTTGTTTGACACCACAGAAATTACAGCACTTGGAACAACTGCGTGCAAATAGAGATAATTTAAATCCAGCACAGAAGCATCAGCTGGAACAGTTAGAAAGTCAGTTTGTCTTAATGCAGCAAATGAGACACAAAGAAGTTGCTCAGGTACGAACTACTGGAATTCATAATGGGGCGATAGCTGATTCATCACTGCCTACAAACTCTGTCTCTAATCGACAACCACATGCTGCTCTGACCAGAGTATCTAGCGTCTCTCAGCCTGGAGTTCGCCCTGCTTGTGTTGAAAAACTTTTGTCCAATGGAGCTTTTTCTGCAGGCTGTATTCCTTGTGGCACATCAAAAATTCTAGGAAGTACAGACACTATCTTGCTAGGCAGTAATTGTTTAGCAGGAAGTGAAAGTAATGGAAATGTGCCTTACCTGCAGCAAAATACACACACTCTACCTCATAATCATACAGACCTGAATAGCAGCACAGAAGAGCCATGGAGAAAACAGCTATCTAACTCCGCTCAGGCCTACCTTGGACATCTTACAGGTTTCATACAAGACAACTGCAATAAAGGTCTTCATAAAAGTCAGAGTTCATGTTTGTCAGGACCTAATGAAGAACAACCTCTGTTTTCCACTGGGTCAGCCCAGTATCACCAGGCAACTAGCACTGGTATTAAGAAGTCGAATGAACATCTCACTCTGCCTAGTAATTCAGTACCACAGGGGGATGCTGACAGTCACCTCTCCTCTCATACTGCTACCTCAGGTGGACAACAAGGCATTATGTTTACCAAAGAGAGCAAGCCTTCAAAAAATAGATCCTTGGTGCCTGAAACAAGCAGGCATACTGGAGACACATCTAATGGCTGTGCTGATGTCAAGGGACTTTCTAATCATGTTCATCAGTTGATAGCAGATGCTGTTTCCAGTCCTAACCATGGAGATTCACCAAATTTATTAATTGCAGACAATCCTCAGCTCTCTGCTTTGTTGATTGGAAAAGCCAGTGGCAATGTGGGTACTGGAACCTGTGACAAAGTGAATAATATTCACCCAGCTGTTCATACAAAGACTGATCATTCTGTTGCCTCTTCACCCTCTTCAGCCATTTCCACAGCAACACCTTCTCCTAAATCCACTGAGCAGAGAAGCATAAACAGTGTTACCAGCCTTAACAGTCCTCACAGTGGATTACACACAGTCAATGGAGAGGGGCTGGAGAACTCACAGAGCTCTACAAAAGTAGACCTGCCTTTAGTTAGCCACAGATCTACTTCTCAGATCATACCATCAATGTCAGTGTCTATATGCCCCAGTTCAACAGAAGTTCTGAAAGCATGCAGGAATCTAGGTAAAAATGGCTTGTCTAATAGCTGCATTTTGTTAGATAAATGTCCACCTCCAAGACCACCAACTTCACCATACCCACCCTTGCCAAAGGACAAGTTGAATCCACCCACACCTAGTATTTACTTGGAAAATAAACGTGATGCTTTCTTTCCTCCATTACATCAATTTTGTACAAATCCAAAAAACCCTGTTACAGTAATACGTGGCCTTGCTGGAGCTCTTAAATTAGATCTTGGACTTTTCTCTACCAAAACTTTGGTAGAAGCTAACAATGAACATATGGTAGAAGTGAGGACACAGTTGCTGCAACCAGCAGATGAAAACTGGGATCCCACTGGAACAAAGAAAATCTGGCGTTGTGAAAGCAATAGATCTCATACTACAATTGCCAAATATGCACAATACCAGGCTTCCTCCTTCCAGGAATCATTGAGAGAANNNNNNNNNNNNNNNNNNNNNNNNNNNNNNNNNNNNNNNNNNNNNNNNNNNNNNNNNNNNNNNNNNNNNNNNNNNNNNNNNNNNNNNNNNNNNNNNNNNNNNNNNNNNNNNNNNNNNNNNNNNNNNNNNNNNNNNNNNNNNNNNNNNNNNNNNNNNTGGAAGTTGCAGTTACATGAACTGACTAAACTTCCTGCTTTTGCACGTGTGGTGTCAGCAGGAAATCTTCTAAGCCACGTTGGGCATACCATTCTGGGCATGAATACAGTACAACTGTATATGAAAGTTCCAGGGAGTCGGACACCAGGTCACCAAGAAAATAACAACTTCTGCTCTGTTAACATAAATATTGGTCCAGGAGATTGTGAATGGTTTGTTGTACCTGAAGATTATTGGGGTGTTCTGAATGACTTCTGTGAAAAAAATAATTTGAATTTTTTAATGAGTTCTTGGTGGCCCAACCTTGAAGATCTTTATGAAGCAAATGTTCCTGTGTATAGATTTATTCAGCGACCTGGAGATTTGGTCTGGATAAATGCAGGCACTGTGCATTGGGTTCAAGCTGTTGGCTGGTGCAATAACATTGCCTGGAATGTTGGTCCACTTACAGCCTGCCAGTATAAATTGGCAGTGGAACGGTACGAATGGAACAAATTGAAAAGTGTGAAGTCACCAGTACCCATGGTGCATCTTTCCTGGAATATGGCACGAAATATCAAAGTCTCAGACCCAAAGCTTTTTGAAATGATTAAGTATTGTCTTTTGAAAATTCTGAAGCAATGTCAGACATTGAGAGAAGCTCTTGTTGCAGCAGGAAAAGAGGTTATATGGCATGGGCGGACAAATGATGAACCAGCTCATTACTGTAGCATTTGTGAGGTGGAGGTTTTTAATCTGCTTTTTGTCACTAATGAAAGCAATACTCAAAAAACCTACATAGTACATTGCCAAGATTGTGCACGAAAAACAAGCAGAAGTTTGGAAAATTTTGTGGTGCTCGAACAGTACAAAATGGAGGACCTAATCCAAGTTTATGATCAATTTACACTANNN
>Borang_UTY
ATGAAATCCTGCGGAGTGTCGCTCACTACCGCCGCTGTTGCCTTCGGTGATGAAGCAAAGAAAATGGCGGCAGGAAAAGCGAGCCGCGAGAGTGAAGAGGAGTCCCTTAGCCTGACAGTCGAGGAAAGGGAGGCGCTTGGTGGCTTGGACAGCCGTCTCTTCGGGTTCGTGAGGCTTCATGAAGATGGCGCCAGAACGAAGACCCTACTAGGCAAGGCTGTTCGCTGCTATGAATCTTTAATCTTAAAAGCTGAAGGAAAAGTGGACTCTGACTTCTTTTGCCAATTAGGTCACTTCAACCTTTTGTTGGAAGATTATTCAAAAGCATTATCTGCATATCAGAGATATTACAGTTTACAGGCTGACTACTGGAAGAATGCCGCGTTTTTATATGGCCTTGGTTTGGTCTACTTCTACTACAATGCATTTCATTGGGCAATTAAAGCATTTCAAGATGTGCTTTATGTTGACCCCAGCTTTTGTCGAGCCAAGGAAATTCATTTACGACTTGGGCTCATGTTCAAAGTGAACACAGACTACAAGTCTAGTTTAAAGCATTTTCAGTTAGCCTTGATTGACTGTAATCCATGTACTTTGTCCAGTGCTGAAATTCAATTTCATATTGCCCATTTGTATGAAACCCAGAGGAAGTATCATTCTGCAAAGGAAGCATATGAACAACTTTTACAGACAGAAAACCTTCCTGCACAAGTAAAAGCAACTGTATTGCAACAGTTAGGTTGGATGCATCATAATATGGATCTAGTAGGAGACAAAGCCACAAAGGAAAGCTATGCTATTCAGTATCTCCAAAAGTCTTTGGAGGCAGATCCTAATTCTGGCCAGTCATGGTATTTTCTTGGAAGGTGTTACTCAAGTATTGGGAAAGTTCAGGATGCCTTTATATCTTACAGGCAATCTATTGATAAATCAGAAGCAAGTGCAGATACATGGTGTTCAATAGGTGTGTTGTATCAACAGCAAAATCAGCCTATGGATGCTTTACAGGCATATATTTGTGCTGTACAATTGGACCATGGGCATGCAGCAGCCTGGATGGACCTAGGTACTCTCTATGAATCCTGCAATCAACCTCAAGATGCCATTAAATGCTACCTAAATGCAGCTAGAAGCAAACGTTGTAGTAATACCTCTACACTTGCTGCAAGAATTAAATTTCTACAGGCTCAGTTGTGTAACCTTCCACAAAGTAGTCTACAGAATAAAACTAAATTACTTCCTAGTATTGAGGAGGCATGGAGCCTACCAATCCCCGCAGAGCTTACCTCCAGGCAGGGTGCCATGAACACAGCACAGCAGGCTTATAGAGCTCATGATCCAAATACTGAACCTGTATTAAACCACAGTCAAACACCAATTTTACAGCAATGCTTGTCACTACACATGATTACTTCTAGCCAAGTAGAAGGCCTGTCCAGTCCTGCCAAGAAGAAAAGAACATCTAGTCCAACAAAGAATGGTTCCAATAACTGGAATGGTGGCCAGAGTCTTTCACATCATCCAGTACAGCAAGTTTATTCGTTGTGTTTGACACCACAGAAATTACAGCACTTGGAACAACTGCGTGCAAATAGAGATAATTTAAATCCAGCACAGAAGCATCAGCTGGAACAGTTAGAAAGTCAGTTTGTCTTAACGCAGCAAATGAGACACAAAGAAGTTGCTCAGGTACGAACTACTGGAATTCATAATGGAGCAATAGCTGATTCATCACTGCCTGCAAACTCTGTCTCTAATCGACAACCACGTGCTGCGCTGACCAGAGTATCTAGCGTCTCTCAGCCTGGAGTTCGCCCTGCTTGTGTTGAAAAACTTTTGTCCAGTGGAGCTTTTTCTGCAGGCTGTATTCCTTGTGGCACATCAAAAATCCTAGGAAGTACAGACACTGTCTTGCTAGGCAGTAATTGTATAGCAGGAAGTGAAAGTAATGGAAATGTGCCTTACCTGCAGCAAAATACACACACTCTACCTCATAATCATACAGACCTGAACAGCAGCACAGAAGAGCCATGGAGAAAACAGCTGTCTAACTCTGCTCAGGCCTACCTTGGACATCTTACAGGTTTCATACAAGACAACTGCAATAAAGGGCTTCATAAAAGTCAGAGTCCGTGTTTGTCAGGACCTAATGAAGAACAACCTCTGTTTTCCACTGGGTCAGCCCAGTATCACCAGGCAACTAGCACTGGTATTAAGAAGTCGAATGAACATCTCACTCTGCCTAGTAATTCAGTACCACAGAGGGATGCTGACAGTCACCTCTCCTCTCATACTGCTACCTCAGGTGGACAACAAGGCATTATTTTTACCAAAGAGAGCAAGCCTTCAAAAAATAGATCCTTGGTGCCTGAAACAAGCAGGCATATTGGAGACACATCTAATGGCTGTGCTGATGTCAAGGGACTTTCTAATCATGTTCCTCAGTTGATAGCAGATGCTGTTTCCAGTCCTAACCATGGAGATTCACCAGATTTATTAATTGCAGACAATCCTCAGCTCTCTGCTTTGTTGATTGGAAAAGCCAGTGACAGTGTGGGTACTGGAACCTGTGACAAAGTCAATAATATTCACCCAGCTGTTCATACAAAGACTGATCATTCTGTTGCCTCTTCACCCTCTTCGGCCATTTCCACAGCAACACCTTCTCCTAAATCCACTGAGCAGACAAGCGTAAACAGTGTTACCAGCCTTAACAGTCCTCACAGTGGATTACACACAGTCAATGGAGAGGGACTGGAGAACTCACAGAGCTCTACAAAAGTAGACCTGCCTTTAGTTAGCCACAGATCTACTTCTCAGATCATACCATCAATGTCAGTGTCTATATGCCCCAGTTCAACAGAAGTTCTGAAAGCATGCAGGAATCTAGGTAAAAATGGCTTGTCTAATAGCTGCATTTTGTTAGATAAATGTCCACCTCCAAGACCACCAACTTCACCATACCCACCCTTGCCAAAGGACAAGTTGAATCCACCCACACCTAGTATTTACTTGGAAAATAAACGTGATGCTTTCTTTCCTCCATTACATCAATTTTGTACAAATCCAAAAAACCCTGTTACAGTAATACGTGGCCTTGCTGGAGCTCTTAAATTAGATCTTGGACTTTTCTCTACCAAAACTTTGGTAGAAGCTAACAATGAACATATAGTAGAAGTGAGGACACAGTTGCTGCAACCAGCAGATGAAAACTGGGATCCCACTGGAACAAAGAAAATCTGGCGTTGTGAAAGTAATAGATCTCATACTACAATTGCTAAATATGCACAATACCAGGCTTCCTCCTTCCAGGAATCATTGAGAGCTNNNNNNNNNNNNNNNNNNNNNNNNNNNNNNNNNNNNNNNNNNNNNNNNNNNNNNNNNNNNNNNNNNNNNNNNNNNNNNNNNNNNNNNNNNNNNNNNNNNNNNNNNNNNNNNNNNNNNNNNNNNNNNNNNNNNNNNNNNNNNNNNNNNNNNNNNNNNTGGAAGTTGCAGTTACATGAACTAACTAAACTTCCTGCTTTTGCGCGTGTGGTGTCAGCAGGAAATCTTCTAAGCCATGTTGGGCATACCATTCTGGGCATGAATACAGTACAACTGTATATGAAAGTTCCAGGGAGTCGGACACCAGGTCACCAAGAAAATAACAACTTCTGCTCTGTTAACATAAATATTGGTCCAGGAGATTGTGAATGGTTTGTTGTACCTGAAGATTACTGGGGTGTTCTGAATGACTTCTGTGAA---AATAATTTGAATTTTTTAATGAGTTCTTGGTGGCCCAACCTTGAAGATCTTTATGAAGCAAATGTTCCTGTGTATAGATTTATTCAGCGACCTGGAGATTTGGTCTGGATAAATGCAGGCACTGTGCATTGGGTTCAAGCTGTTGGCTGGTGCAATAACATTGCTTGGAATGTTGGTCCACTTACAGCCTGCCAGTATAAATTGGCAGTGGAACGGTACGAATGGAACAAATTGAAAAGTGTGAAGTCACCAGTACCCATGGTGCATCTTTCCTGGAATATGGCACGAAATATCAAAGTCTCAGATCCAAAGCTCTTTGAAATGATTAAGTACTGTCTTTTGAAAATTCTGAAGCAGTGTCAGACATTGAGAGAAGCTCTTGTTGCAGCAGGAAAAGAGGTTATATGGCATGGGCGGACAAATGATGAACCAGCTCATTACTGTAGCATTTGTGAGGTGGAGGTTTTTAATCTGCTTTTTGTCACTAATGAAAGCAATACTCAAAAAACCTACATAGTACATTGCCAAGATTGTGCACGAAAAACAAGCAGAAGTTTGGAAAATTTTGTGGTGCTCGAACAGTACAAAATGGAGGACCTAATCCAAGTTTATGATCAATTTACACTANNN
>Sorang_UTY
ATGAAATCCTGCGGAGTGTCGCTCACTACCGCCGCTGTTGCCTTCGGTGATGAAGCAAAGAAAATGGCGGCAGGAAAAGCGAGCCGCGAGAGTGAAGAGGAGTCCCTTAGCCTGACAGTCGAGGAAAGGGAGGCGCTTGGTGGCTTGGACAGCCGTCTCTTCGGGTTCGTGAGGCTTCATGAAGATGGCGCCAGAACGAAGACCCTACTAGGCAAGGCTGTTCGCTGCTATGAATCTTTAATCTTAAAAGCTGAAGGAAAAGTGGACTCTGACTTCTTTTGCCAATTAGGTCACTTCAACCTTTTGTTGGAAGATTATTCAAAAGCATTATCTGCATATCAGAGATATTACAGTTTACAGGCTGACTACTGGAAGAATGCCGCGTTTTTATATGGCCTTGGTTTGGTCTACTTCTACTACAATGCATTTCATTGGGCAATTAAAGCATTTCAAGATGTGCTTTATGTTGACCCCAGCTTTTGTCGAGCCAAGGAAATTCATTTACGACTTGGGCTCATGTTCAAAGTGAACACAGACTACAAGTCTAGTTTAAAGCATTTTCAGTTAGCCTTGATTGACTGTAATCCATGTACTTTGTCCAGTGCTGAAATTCAATTTCATATTGCCCATTTGTATGAAACCCAGAGGAAGTATCATTCTGCAAAGGAAGCATATGAACAACTTTTACAGACAGAAAACCTTCCTGCACAAGTAAAAGCAACTGTATTGCAACAGTTAGGTTGGATGCATCATAATATGGATCTAGTAGGAGACAAAGCCACAAAGGAAAGCTATGCTATTCAGTATCTCCAAAAGTCTTTGGAGGCAGATCCTAATTCTGGCCAGTCATGGTATTTTCTTGGAAGGTGTTACTCAAGTATTGGGAAAGTTCAGGATGCCTTTATATCTTACAGGCAATCTATTGATAAATCAGAAGCAAGTGCAGATACATGGTGTTCAATAGGTGTGTTGTATCAACAGCAAAATCAGCCTATGGATGCTTTACAGGCATATATTTGTGCTGTACAATTGGACCATGGGCATGCAGCAGCCTGGATGGACCTAGGTACTCTCTATGAATCCTGCAATCAACCTCAAGATGCCATTAAATGCTACCTAAATGCAGCTAGAAGCAAACGTTGTAGTAATACCTCTACACTTGCTGCAAGAATTAAATTTCTACAGGCTCAGTTGTGTAACCTTCCACAAAGTAGTCTACAGAATAAAACTAAATTACTTCCTAGTATTGAGGAGGCATGGAGCCTACCAATCCCCGCAGAGCTTACCTCCAGGCAGGGTGCCATGAACACAGCACAGCAGGCTTATAGAGCTCATGATCCAAATACTGAACCTGTATTAAACCACAGTCAAACACCAATTTTACAGCAATGCTTGTCACTACACATGATTACTTCTAGCCAAGTAGAAGGCCTGTCCAGTCCTGCCAAGAAGAAAAGAACATCTAGTCCAACAAAGAATGGTTCCAATAACTGGAATGGTGGCCAGAGTCTTTCACATCATCCAGTACAGCAAGTTTATTCGTTGTGTTTGACACCACAGAAATTACAGCACTTGGAACAACTGCGTGCAAATAGAGATAATTTAAATCCAGCACAGAAGCATCAGCTGGAACAGTTAGAAAGTCAGTTTGTCTTGACGCAGCAAATGAGACACAAAGAAGTTGCTCAGGTACGAACTACTGGAATTCATAATGGAGCAATAGCTGATTCATCACTGCCTGCAAACTCTGTCTCTAATCGACAACCACGTGCTGCGCTGACCAGAGTATCTAGCGTCTCTCAGCCTGGAGTTCGCCCTGCTTGTGTTGAAAAACTTTTGTCCAGTGGAGCTTTTTCTGCAGGCTGTATTCCTTGTGGCACATCAAAAATCCTAGGAAGTACAGACACTGTCTTGCTAGGCAGTAATTGTATAGCAGGAAGTGAAAGTAATGGAAATGTGCCTTACCTGCAGCAAAATACACACACTCTACCTCATAATCATACAGACCTGAACAGCAGCACAGAAGAGCCATGGAGAAAACAGCTGTCTAACTCTGCTCAGGCCTACCTTGGACATCTTACAGGTTTCATACAAGACAACTGCAATAAAGGTATTCATAAAAGTCAGAGTCCGTGTTTGTCAGGACCTAATGAAGAACAACCTCTGTTTTCCACTGGGTCAGCCCAGTATCACCAGGCAACTAGCACTGGTATTAAGAAGTCGAATGAACATCTCACTCTGCCTAGTAATTCAGTACCACAGAGGGATGCTGACAGTCACCTCTCCTCTCATACTGCTACCTCAGGTGGACAACAAGGCATTATTTTTACCAAAGAGAGCAAGCCTTCAAAAAATAGATCCTTGGTGCCTGAAACAAGCAGGCATATTGGAGACACATCTAATGGCTGTGCTGATGTCAAGGGACTTTCTAATCATGTTCCTCAGTTGATAGCAGATGCTGTTTCCAGTCCTAACCATGGAGATTCACCAGATTTATTAATTGCAGACAATCCTCAGCTCTCTGCTTTGTTGATTGGAAAAGCCAGTGACAGTGTGGGTACTGGAACCTGTGACAAAGTCAATAATATTCACCCAGCTGTTCATACAAAGACTGATCATTCTGTTGCCTCTTCACCCTCTTCGGCCATTTCCACAGCAACACCTTCTCCTAAATCCACTGAGCAGACAAGCGTAAACAGTGTTACCAGCCTTAACAGTCCTCACAGTGGATTACACACAGTCAATGGAGAGGGACTGGAGAACTCACAGAGCTCTACAAAAGTAGACCTGCCTTTAGTTAGCCACAGATCTACTTCTCAGATCATACCATCAATGTCAGTGTCTATATGCCCCAGTTCAACAGAAGTTCTGAAAGCATGCAGGAATCTAGGTAAAAATGGCTTGTCTAATAGCTGCATTTTGTTAGATAAATGTCCACCTCCAAGACCACCAACTTCACCATACCCACCCTTGCCAAAGGACAAGTTGAATCCACCCACACCTAGTATTTACTTGGAAAATAAACGTGATGCTTTCTTTCCTCCATTACATCAATTTTGTACAAATCCAAAAAACCCTGTTACAGTAATACGTGGCCTTGCTGGAGCTCTTAAATTAGATCTTGGACTTTTCTCTACCAAAACTTTGGTAGAAGCTAACAATGAACATATAGTAGAAGTGAGGACACAGTTGCTGCAACCAGCAGATGAAAACTGGGATCCCACTGGAACAAAGAAAATCTGGCGTTGTGAAAGTAATAGATCTCATACTACAATTGCTAAATATGCACAATACCAGGCTTCCTCCTTCCAGGAATCATTGAGAGCTNNNNNNNNNNNNNNNNNNNNNNNNNNNNNNNNNNNNNNNNNNNNNNNNNNNNNNNNNNNNNNNNNNNNNNNNNNNNNNNNNNNNNNNNNNNNNNNNNNNNNNNNNNNNNNNNNNNNNNNNNNNNNNNNNNNNNNNNNNNNNNNNNNNNNNNNNNNNTGGAAGTTGCAGTTACATGAACTAACTAAACTTCCTGCTTTTGCGCGTGTGGTGTCAGCAGGAAATCTTCTAAGCCATGTTGGGCATACCATTCTGGGCATGAATACAGTACAACTGTATATGAAAGTTCCAGGGAGTCGGACACCAGGTCACCAAGAAAATAACAACTTCTGCTCTGTTAACATAAATATTGGTCCAGGAGATTGTGAATGGTTTGTTGTACCTGAAGATTACTGGGGTGTTCTGAATGACTTCTGTGAA---AATAATTTGAATTTTTTAATGAGTTCTTGGTGGCCCAACCTTGAAGATCTTTATGAAGCAAATGTTCCTGTGTATAGATTTATTCAGCGACCTGGAGATTTGGTCTGGATAAATGCAGGCACTGTGCATTGGGTTCAAGCTGTTGGCTGGTGCAATAACATTGCTTGGAATGTTGGTCCACTTACAGCCTGCCAGTATAAATTGGCAGTGGAACGGTACGAATGGAACAAATTGAAAAGTGTGAAGTCACCAGTACCCATGGTGCATCTTTCCTGGAATATGGCACGAAATATCAAAGTCTCAGATCCAAAGCTCTTTGAAATGATTAAGTACTGTCTTTTGAAAATTCTGAAGCAGTGTCAGACATTGAGAGAAGCTCTTGTTGCAGCAGGAAAAGAGGTTATATGGCATGGGCGGACAAATGATGAACCAGCTCATTACTGTAGCATTTGTGAGGTGGAGGTTTTTAATCTGCTTTTTGTCACTAATGAAAGCAATACTCAAAAAACCTACATAGTACATTGCCAAGATTGTGCACGAAAAACAAGCAGAAGTTTGGAAAATTTTGTGGTGCTCGAACAGTACAAAATGGAGGACCTAATCCAAGTTTATGATCAATTTACACTANNN
>gibbon_UTY
ATGAAATCCTGCGGAGTGTCGCTCACTACTGCCGCTGTTGCCTTCGGTGATGAGGCAAAGAAAATGGCGGCAGGAAAAGCGAGCCGCGAGAGTGAAGAGGAGTCCCTTAGCCTGACAGTCGAGGAGAGGGAGGCGCTTGGTGGCATGGACAGCCGTCTCTTCGGGTTCGTAAGGCTTCATGAAGATGGCGCCAGAACGAAGACCCTACTAGGCAAGGCTGTTCACTGCTACGAATCTTTAATCTTAAAAGCTGAAGGAAAAGTGGACTCTGACTTCTTCTGCCAATTAGGTCACTTCAACCTCTTGTTGGAAGATTATTCAAAAGCATTATCTGCATATCAGAGATATTACAGTTTACAGGCTGACTACTGGAAGAATGCTTCGTTTTTATATGGCCTTGGTTTGGTCTACTTCTACTACAATGCATTTCATTGGGCAATTAAAGCATTCCAAGATGTACTTTATGTTGACCCCAGCTTTTGTCGAGCCAAGGAAATTCATTTACGACTTGGGCTCATGTTCAAAGTGAACACAGACTACAAGTCTAGTTTAAAGCATTTTCAGTTAGCCTTGATTGACTGTAATCCATGTACTTTGTCCAGTGCTGAAATTCAATTTCATATTGCCCATTTGTATGAAACCCAGAGGAAGTATCATTCTGCAAAGGAAGCATACGAACAACTTTTACAGATGGAGAACCTTCCTGCACAAGTAAAAGCAACTGTATTGCAACAGTTAGGTTGGATGCATCATAATATGGATCTAGTAGGAGACAACGCCACAAAGGAAAGCTTTGCTATTCAGTATCTCCAAAAGTCTTTAGAGGCAGATCCTAATTCTGGCCAATCGTGGTATTTTCTTGGAAGGTGTTATTCAAGTATTGGGAAAGTTCAGGATGCCTTTATATCTTACAGGCAATCTATTGATAAATCAGAAGCAAGTGCAGATACATGGTGTTCAATAGGTGTGTTGTATCAGCAGCAAAATCAGCCTATGGATGCTTTACAGGCATATATTTGTGCTGTACAATTGGACCATGGGCATGCAGCAGCCTGGATGGACCTAGGTACTCTCTATGAATCCTGCAATCAACCTCAAGATGCCATTAAATGCTACCTAAATGCAGCTAGAAGCAAACGTTGTAGTAATACCTCTACACTTGCTGCAAGAATTAAATTTCTACAGGCTCAGTTGTGTAACCTTCCACAAAGTAGTCTACAGAATAAAACTAAATTACTTCCTAGTATTGAGGAGGCATGGAGCCTACCAATCCCCGCAGAGCTTACCTCCAGGCAGGGTGCCATGAACACAGCACAGCAGGCTTATAGAGCTTATGATCCAAATACTGAACCTGTATTAAACCACAGTCAAACACCAATTTTACAGCAATGCTTGTCACTACACATGATTACTTCTAGCCAAGTAGAAGGCCTGTCCAGTCCTGCCAAGAAGAAAAGAACATCTAGTCCAATAAAGAATGGTTCTGATAGCTGGAATGGTGGCCAGAGTCTTTCACATCATCCAGTACAGCAAGTTTATTCATTGTGTTTGACACCACAGAAATTACAGCACTTGGAACAACTGCGTGCAAATAGAGATAATTTAAATCCAGCACAGAAGCATCAGCTGGAACAGTTAGAAAGTCAGTTTGTCTTAATGCAGCAAATGAGACACAAAGAAGTTGCTCGGGTACGAACTACTGGAATTCATAATGGTGCAATAGCTGATTCATCACTGCCTACAAACTCTGTCTCTAATCGACAACCACGTGCTGCTCTGACCAGAGTATCTAGCGTCTCTCAGCCTGGAGTTCGCCCGGCTTGTGTTGAAAAACTTTTGTCCAATGGAGCTTTTTCTGCAGGTTGTATTCCTTGTGGCACATCAAAAATTCTAGGAAGTACAGACACTATCTTGCTAGGCAGTAATTGTATAGCAGGAAGTGAAAGTAATGGAAATGTGCCTTACCTGCAGCAAAATACACACACTCTACCTCATAATTATACAGACCTGAACAGCAGCACAGAAGAGCCATGGAGAAAACAGCTATGTAACTCTGCTCAGGCCTACCTTGGACATCTTACAGGTTTCATACAAGACAACTGCAATAAAGGGCTTCATAAAAGTCAGAGTTCATGTTTGTCAGGACCTAATGAAGAACAACCTCTGTTTTCCACTGGGTCAGCCCAGTATCACCAGGCAACTAGCACTGGTATTAAGAAGTCGAATGAACATCTCACTCTGCCTAGTAATTCAGTACCACAGAGGGATGCTGACAGTCACCTCTCCTCTCATACTGCTACCTCAGGTGGACAACAAGGCATTATTTTTACCAAAGAGAGCAAGTCTTCAAAAAATAGATCCTTGGTGCCTGAAACAAGCAGGCATACTGGAGACACATCTAATGGCTGTGCTGATGTCAAGGGACTTACTAATCATGTTCATCAGTTGATAGCAGATGCCGTTTCCAGTCCTAACCATGGAGATTCACCAGATTTATTAATTGCAGACAATCCTCAGCTCTCTGCTTTGTTGATTGGAAAAGCCAATGACAATGTGGGTACTGGAACCTGTGACAAAGTCAATAGTATTCACGTAGCTGTTCATACAAAGACTGATCATTCTGTTGCCTCTTCACCCTCTTCAGCCATTTCCACAGCAACACCTTCTCCTAAATCCACTGAGCAGACAAGCATAAACAGTGTTACTAGCCTTAACAGTCCTCACGGTGGATTACACACAGTCAATGGAGAGGGGCTGGAGAACTCACAGAGCTCTACAAAAGTAGACCTGCCTTTAGTTAGCCACAGATCTACTTCTCAGATCATACCATCAATGTCAGTGTCTATATGCCCCAGTTCAACAGAAGTTCTGAAAGCATGCAGGAATCTAGGTAAAAATGGCTTATCTAGTAGCTGCATTTTGTTAGATAAATGTCCACCTCCAAGACCACCAACTTCACCATACCCACCCTTGCCAAAGGACAAGTTGAATCCACCCACACCTAGTATTTACTTGGAAAATAAACGTGATGCTTTCTTTCCTCCATTACATCAATTTTGTACAAATCCAAAAAACCCTGTTACAGTAATACGTGGCCTTGCTGGAGCTCTTAAATTAGATCTTGGACTTTTCTCTACCAAAACTTTGGTAGAAGCTAACAATGAACATATAGTAGAAGTGAGGACACAGTTGCTGCAACCAGCAGATGAAAACTGGGATCCCACTGGAACAAAGAAAATCTGGCGTTGTGAAAGTAATAGATCTCATACTACAATTGCTAAATATGCACAATACCAGGCTTCCTCCTTCCAGGAATCATTGAGAGCTNNNNNNNNNNNNNNNNNNNNNNNNNNNNNNNNNNNNNNNNNNNNNNNNNNNNNNNNNNNNNNNNNNNNNNNNNNNNNNNNNNNNNNNNNNNNNNNNNNNNNNNNNNNNNNNNNNNNNNNNNNNNNNNNNNNNNNNNNNNNNNNNNNNNNNNNNNNNTGGAAGTTGCAGTTACATGAACTAACTAAACTTCCTGCTTTTGCGCGTGTGGTGTCAGCAGGAAATCTTCTAAGCCATGTTGGGCATACCATTCTGGGCATGAATACAGTACAACTGTATATGAAAGTTCCAGGGAGTCGGACACCAGGTCACCAAGAAAATAACAACTTCTGCTCTGTTAACATAAATATTGGTCCAGGAGATTGTGAATGGTTTGTTGTACCTGAAGATTACTGGGGTGTTCTGAATGACTTCTGTGAA---AATAATTTGAATTTTTTAATGAGTTCTTGGTGGCCCAACCTTGAAGATCTTTATGAAGCAAATGTTCCTGTGTATAGATTTATTCAGCGACCTGGAGATTTGGTCTGGATAAATGCAGGCACTGTGCATTGGGTTCAAGCTGTTGGCTGGTGCAATAACATTGCTTGGAATGTTGGTCCACTTACAGCCTGCCAGTATAAATTGGCAGTGGAACGGTACGAATGGAACAAATTGAAAAGTGTGAAGTCACCAGTACCCATGGTGCATCTTTCCTGGAATATGGCACGAAATATCAAAGTCTCAGATCCAAAGCTCTTTGAAATGATTAAGTACTGTCTTTTGAAAATTCTGAAGCAGTGTCAGACATTGAGAGAAGCTCTTGTTGCAGCAGGAAAAGAGGTTATATGGCATGGGCGGACAAATGATGAACCAGCTCATTACTGTAGCATTTGTGAGGTGGAGGTTTTTAATCTGCTTTTTGTCACTAATGAAAGCAATACTCAAAAAACCTACATAGTACATTGCCAAGATTGTGCACGAAAAACAAGCAGAAGTTTGGAAAATTTTGTGGTGCTCGAACAGTACAAAATGGAGGACCTAATCCAAGTTTATGATCAATTTACACTANNN
==================================
### ZFY
>bonobo_ZFY
ATGGATGAAGATGAATTTGAATTGCAGCCACAAGAGCCAAACTCATTTTTTGATGGAATAGGAGCTGATGCTACACACATGGATGGTGATCAGATTGTTGTGGAAATACAAGAAGCAGTTTTTGTTTCTAATATTGTGGATTCTGACATAGCTGTGCATAACTTTGTTCCTGATGACCCAGACTCAGTTGTAATCCAAGATGTTATTGAAGATGTTGTCATAGAGGAGGATGTTCAGTGCTCAGATATCTTAGAAGTGGCAGATGTATCTGAAAATGTCATTATTCCTGAGCAAGTGCTGGACTCAGACGTAACTGAAGAAGTTTCTTTACCACACTGCACAGTCCCAGATGATGTTTTAGCTTCTGACATTACTTCAACCTCAATGTCTATGCCAGAACATGTTTTAACGAGTGAATCCATGCATGTGTGTGACATTGAACATGTTGAACATATGGTGCATGATAGTGTAGTGGAAGCAGAAATCATTACTGATCCTCTGACGAGTGACATAGTTTCAGAAGAAGTATTGGTACCAGACTGTGCCCCTGAAGCAATCATAGATGCCAGCGGGATCTCAGTGGACCAGCAAGATAATGACAAAGCCAGCTGTGAGGACTACCTAATGATTTCGTTGGATGATGCTGGCAAAATAGAACATGATGGTTCCACTGGAGTGACCATCGATGCAGAATCAGAAATGGATCCTTGTAAAGTGGATAGCACTTGTCCTGAAGTCATCAAGGTATACATTTTTAAAGCTGACCCTGGAGAAGATGACTTAGGTGGAACTGTAGACATTGTGGAGAGTGAACCTGAAAATGATCATGGAGTTGAACTACTTGATCAGAACAGCAGTATTCGTGTTCCCAGGGAAAAGATGGTTTATATGACTGTCAATGACTCTCAACAAGAAGATGAAGATTTAAATGTTGCTGAAATTGCTGATGAAGTTTATATGGAAGTGATCGTAGGAGAGGAGGATGCTGCTGTTGCAGCAGCAGCAGCTGCTGTGCATGAGCAGCAAATTGATGAGGATGAAATGAAAACCTTCGTACCAATTGCATGGGCAGCAGCTTATGGTAATAATTCTGATGGAATTGAAAACCGGAATGGCACTGCAAGTGCCCTCTTGCACATAGATGAGTCTGCTGGCCTTGGCAGACTGGCTAAACAGAAACCAAAGAAAAAGAGAAGACCTGATTCCAGGCAGTACCAAACAGCAATAATTATTGGCCCTGATGGTCATCCTTTGACTGTCTATCCTTGCATGATTTGTGGGAAGAAGTTTAAGTCGAGGGGTTTTTTGAAAAGACACATGAAAAACCATCCTGAACACCTTGCCAAGAAGAAGTACCACTGTACTGACTGTGATTACACTACCAATAAGAAGATAAGTTTACATAACCACCTGGAGAGCCACAAGCTGACCAGCAAGGCAGAGAAGGCCATTGAATGTGATGAGTGTGGGAAGCATTTTTCTCATGCAGGGGCTTTGTTTACTCACAAAATGGTGCATAAGGAAAAAGGGGCCAACAAAATGCACAAGTGTAAATTCTGTGAATATGAGACAGCTGAACAGGGGTTATTGAATCGCCACCTCTTGGCAGTCCACAGCAAGAACTTTCCTCATATTTGTGTGGAGTGTGGTAAAGGTTTCCGACACCCGTCGGAACTCAAAAAGCACATGCGAATCCATACCGGCGAGAAGCCATACCAATGCCAGTACTGTGAATATAGGTCTGCAGACTCTTCTAACTTGAAAACACATATAAAAACAAAGCATAGTAAAGAGATGCCGTTCAAGTGTGACATTTGTCTTCTGACTTTCTCAGATACCAAAGAAGTGCAGCAACATACTCTTGTCCACCAAGAAAGCAAAACACATCAGTGTTTGCATTGCGACCACAAGAGTTCAAACTCAAGTGATTTGAAACGACATGTAATTTCAGTTCATACGAAAGACTATCCTCATAAGTGTGAGATGTGCGAGAAAGGCTTTCACAGGCCTTCAGAACTTAAGAAACATGTGGCTGTCCACAAAGGTAAAAAAATGCACCAATGTAGACATTGTGACTTTAAGATCGCAGACCCATTTGTTCTAAGTCGCCATATTCTCTCAGTTCACACAAAGGATCTTCCATTTAGGTGTAAGAGATGTAGAAAGGGATTTAGGCAACAAAATGAGCTTAAAAAGCATATGAAGACACACAGTGGCAGGAAAGTATATCAGTGTGAGTACTGTGAGTATAGCACTACAGATGCCTCAGGCTTTAAACGGCACGTTATTTCCATTCATACAAAAGACTATCCTCATCGGTGTGAGTACTGCAAGAAAGGCTTCCGAAGACCTTCAGAAAAGAACCAGCACATAATGAGACACCATAAAGAAGTTGGTCTGCCCTAA
>chimp_ZFY
ATGGATGAAGATGAATTTGAATTGCAGCCACAAGAGCCAAACTCATTTTTTGATGGAATAGGAGCTGATGCTACACACATGGATGGTGATCAGATTGTTGTGGAAATACAAGAAGCAGTTTTTGTTTCTAATATTGTGGATTCTGACATAGCTGTGCATAACTTTGTTCCTGATGACCCAGACTCAGTTGTAATCCAAGATGTTATTGAAGATGTTGTCATAGAGGAGGATGTTCAGTGCTCAGATATCTTAGAAGAGGCAGATGTATCTGAAAATGTCATTATTCCTGAGCAAGTGCTGGACTCAGACGTAACTGAAGAAGTTTCTTTACCACACTGCACAGTCCCAGATGATGTTTTAGCTTCTGACATTACTTCAACCTCAATGTCTATGCCAGAACATGTTTTAACGAGTGAATCCATGCATGTGTGTGACATTGAACATGTTGAACATATGGTGCATGATAGTGTAGTGGAAGCAGAAATCATTACTGATCCTCTGACGAGTGACATAGTTTCAGAAGAAGTATTGGTAGCAGACTGTGCCCCTGAAGCAATCATAGATGCCAGCGGGATCTCAGTGGACCAGCAAGATAATGACAAAGCCAGCTGTGAGGACTACCTAATGATTTCGTTGGATGATGCTGGCAAAATAGAACATGATGGTTCCACTGGAGTGACCATCGATGCAGAATCAGAAATGGATCCTTGTAAAGTGGATAGCACTTGTCCTGAAGTCATCAAGGTATACATTTTTAAAGCTGACCCTGGAGAAGATGACTTAGGTGGAACTGTAGACATTGTGGAGAGTGAACCTGAAAATGATCATGGAGTTGAACTACTTGATCAGAACAGCAGTATTCGTGTTCCCAGGGAAAAGATGGTTTATATGACTGTCAATGACTCTCAACAAGAAGATGAAGATTTAAATGTTGCTGAAATTGCTGATGAAGTTTATATGGAAGTGATCGTAGGAGAGGAGGATGCTGCTGTTGCAGCAGCAGCAGCTGCTGTGCATGAGCAGCAAATTGATGAGGATGAAATGAAAACCTTCGTACCAATTGCATGGGCAGCAGCTTATGGTAATAATTCTGATGGAATTGAAAACCGGAATGGCACTGCAAGTGCCCTCTTGCACATAGATGAGTCTGCTGGCCTTGGCAGACTGGCTAAACAGAAACCAAAGAAAAAGAGAAGACCTGATTCCAGGCAGTACCAAACAGCAATAATTATTGGCCCTGATGGTCATCCTTTGACTGTCTATCCTTGCATGATTTGTGGGAAGAAGTTTAAGTCGAGGGGTTTTTTGAAAAGACACATGAAAAACCATCCTGAACACCTTGCCAAGAAGAAGTACCACTGTACTGACTGTGATTACACTACCAATAAGAAGATAAGTTTACATAACCACCTGGAGAGCCACAAGCTGACCAGCAAGGCAGAGAAGGCCATTGAATGTGATGAGTGTGGGAAGCATTTTTCTCATGCAGGGGCTTTGTTTACTCACAAAATGGTGCATAAGGAAAAAGGGGCCAACAAAATGCACAAGTGTAAATTCTGTGAATATGAGACAGCTGAACAGGGGTTATTGAATCGCCACCTCTTGGCAGTCCACAGCAAGAACTTTCCTCATATTTGTGTGGAGTGTGGTAAAGGTTTCCGACACCCGTCGGAACTCAAAAAGCACATGCGAATCCATACCGGCGAGAAGCCATACCAATGCCAGTACTGTGAATATAGGTCTGCAGACTCTTCTAACTTGAAAACACATATAAAAACAAAGCATAGTAAAGAGATGCCATTGAAGTGTGACATTTGTCTTCTGACTTTCTCAGATACCAAAGAAGTGCAGCAACATACTCTTGTCCACCAAGAAAGCAAAACACATCAGTGTTTGCATTGCGACCACAAGAGTTCAAACTCAAGTGATTTGAAACGACATGTAATTTCAGTTCATACGAAAGACTATCCTCATAAGTGTGAGATGTGCGAGAAAGGCTTTCACAGGCCTTCAGAACTTAAGAAACATGTGGCTGTCCACAAAGGTAAAAAAATGCACCAATGTAGACATTGTGACTTTAAGATCGCAGACCCATTTGTTCTAAGTCGCCATATTCTCTCAGTTCACACAAAGGATCTTCCATTTAGGTGTAAGAGATGTAGAAAGGGATTTAGGCAACAAAATGAGCTTAAAAAGCATATGAAGACACACAGTGGCAGGAAAGTATATCAGTGTGAGTACTGTGAGTATAGCACTACAGATGCCTCAGGCTTTAAACGGCACGTTATTTCCATTCATACAAAAGACTATCCTCATCGGTGTGAGTACTGCAAGAAAGGCTTCCGAAGACCTTCAGAAAAGAACCAGCACATAATGAGACACCATAAAGAAGTTGGTCTGCCCTAA
>human_ZFY
ATGGATGAAGATGAATTTGAATTGCAGCCACAAGAGCCAAACTCATTTTTTGATGGAATAGGAGCTGATGCTACACACATGGATGGTGATCAGATTGTTGTGGAAATACAAGAAGCAGTTTTTGTTTCTAATATTGTGGATTCTGACATAACTGTGCATAACTTTGTTCCTGATGACCCAGACTCAGTTGTAATCCAAGATGTTGTTGAAGATGTTGTCATAGAGGAGGATGTTCAGTGCTCAGATATCTTAGAAGAGGCAGATGTATCTGAAAATGTCATCATTCCTGAGCAAGTGCTGGACTCAGATGTAACTGAAGAAGTTTCTTTACCACACTGCACAGTCCCAGATGATGTTTTAGCTTCTGACATTACTTCAACCTCAATGTCTATGCCAGAACATGTTTTAACGAGTGAATCCATGCATGTGTGTGACATTGGACATGTTGAACATATGGTGCATGATAGTGTAGTGGAAGCAGAAATCATTACTGATCCTCTGACGAGTGACATAGTTTCAGAAGAAGTATTGGTAGCAGACTGTGCCCCTGAAGCAGTCATAGATGCCAGCGGGATCTCAGTGGACCAGCAAGATAATGACAAAGCCAGCTGTGAGGACTACCTAATGATTTCGTTGGATGATGCTGGCAAAATAGAACATGATGGTTCCACTGGAGTGACCATCGATGCAGAATCAGAAATGGATCCTTGTAAAGTGGATAGCACTTGTCCTGAAGTCATCAAGGTGTACATTTTTAAAGCTGACCCTGGAGAAGATGACTTAGGTGGAACTGTAGACATTGTGGAGAGTGAACCTGAAAATGATCATGGAGTTGAACTACTTGATCAGAACAGCAGTATTCGTGTTCCCAGGGAAAAGATGGTTTATATGACTGTCAATGACTCTCAACAAGAAGATGAAGATTTAAATGTTGCTGAAATTGCTGATGAAGTTTATATGGAAGTGATCGTAGGAGAGGAGGATGCTGCTGTTGCAGCAGCAGCAGCTGCTGTGCATGAGCAGCAAATTGATGAGGATGAAATGAAAACCTTCGTACCAATTGCATGGGCAGCAGCTTATGGTAATAATTCTGATGGAATTGAAAACCGGAATGGCACTGCAAGTGCCCTCTTGCACATAGATGAGTCTGCTGGCCTTGGCAGACTGGCTAAACAGAAACCAAAGAAAAAGAGAAGACCTGATTCCAGGCAGTACCAAACAGCAATAATTATTGGCCCTGATGGTCATCCTTTGACTGTCTATCCTTGCATGATTTGTGGGAAGAAGTTTAAGTCGAGGGGTTTTTTGAAAAGACACATGAAAAACCATCCTGAACACCTTGCCAAGAAGAAGTACCACTGTACTGACTGTGATTACACTACCAATAAGAAGATAAGTTTACATAACCACCTGGAGAGCCACAAGCTGACCAGCAAGGCAGAGAAGGCCATTGAATGTGATGAGTGTGGGAAGCATTTTTCTCATGCAGGGGCTTTGTTTACTCACAAAATGGTGCATAAGGAAAAAGGGGCCAACAAAATGCACAAGTGTAAATTCTGTGAATATGAGACAGCTGAACAGGGGTTATTGAATCGCCACCTCTTGGCAGTCCACAGCAAGAACTTTCCTCATATTTGTGTGGAGTGTGGTAAAGGTTTCCGACACCCGTCGGAACTGAGAAAGCACATGCGAATCCATACCGGCGAGAAGCCATACCAATGCCAGTACTGTGAATATAGGTCTGCAGACTCTTCTAACTTGAAAACACATATAAAAACAAAGCATAGTAAAGAGATGCCATTCAAGTGTGACATTTGTCTTCTGACTTTCTCAGATACCAAAGAAGTGCAGCAACATACTCTTGTCCACCAAGAAAGCAAAACACATCAGTGTTTGCATTGCGACCACAAGAGTTCAAACTCAAGTGATTTGAAACGACATGTAATTTCAGTTCATACGAAAGACTATCCTCATAAGTGTGAGATGTGCGAGAAAGGCTTTCACAGGCCTTCAGAACTTAAGAAACATGTGGCTGTCCACAAAGGTAAAAAAATGCACCAATGTAGACATTGTGACTTTAAGATTGCAGACCCATTTGTTCTAAGTCGCCATATTCTCTCAGTTCACACAAAGGATCTTCCATTTAGGTGTAAGAGATGTAGAAAGGGATTTAGGCAACAAAATGAGCTTAAAAAGCATATGAAGACACACAGTGGCAGGAAAGTATATCAGTGTGAGTACTGTGAGTATAGCACTACAGATGCCTCAGGCTTTAAACGGCACGTTATTTCCATTCATACAAAAGACTATCCTCATCGGTGTGAGTACTGCAAGAAAGGCTTCCGAAGACCTTCAGAAAAGAACCAGCACATAATGAGACACCATAAAGAAGTTGGTCTGCCCTAA
>gorilla_ZFY
ATGGATGAAGATGAATTTGAATTGCAGCCACAAGAGCCAAACTCATTTTTTGATGGAATAGGAGCTGATGCTACACACATGGATGGTGATCAGATTGTTGTGGAAATACAAGAAGCAGTTTTTGTTTCTAATATTGTGGATTCAGACATAACTGTGCATAACTTTGTTCCTGATGACCCAGACTCAGTTGTAATCCAAGATGTTATTGAAGATGTTGTCATAGAGGAGGATGTTCAGTGCTCAGATATCTTAGAAGAGGCAGATGTATCTGAAAATGTCATCATTCCTGAGCAAGTGCTGGAGTCAGATGTAACTGAAGAAGTTTCTTTACCACACTGCACAGTCCCAGATGATGTTTTAGCTTCTGACATCACTTCAACCTCAACGTCAATGCCAGAACATGTTTTAACGAGTGAATCCATGCATGTGTGTGACATTGGACATGTTGAACATATGGTGCATGATAGTGTAGTGGAAGCAGAAATCATTACTGATCCTCTGACGAGTGACATAGTTTCAGAAGAAGTATTGGTAGCAGACTGTGCCCCTGAAGCAATCATAGATGCCAGCGGGATCTCAGTGGACCAGCAAGATAATGACAAAGCCAGCTGTGAGGACTACCTAATGATTTCGTTGGATGATGCTGGCAAAATAGAACATGATGGTTCCACTGGAGTGACCATCGATGCAGAATCAGAAATGGATCCTTGTAAAGTGGATAGTACTTGTCCTGAAGTCATCAAGGTATACATTTTTAAAGCTGACCCTGGAGAAGATGACTTAGGTGGAACTGTAGACATTGTGGAGAGTGAACCTGAAAATGATCATGGAGTTGAACTACTTGATCAGAACAGCAGTATTCGTGTTCCCAGGGAAAAGATGGTTTATATGACTGTCAATGACTCTCAACAAGAAGATGAAGATTTAAATGTTGCTGAAATTGCTGATGAAGTTTATATGGAAGTGATCGTAGGAGAGGAGGATGCTGCTGTTGCAGCAGCAGCAGCTGCTGTGCATGAGCAGCAAATTGATGAGGATGAAATGAAAACCTTCGTACCAATTGCATGGGCAGCAGCTTATGGTAATAATTCTGATGGAATTGAAAACCGGAATGGCACTGCAAGTGCCCTCTTGCACATAGATGAGTCTGCTGGCCTTGGCAGACTGGCTAAACAGAAACCAAAGAAAAAGAGAAGACCTGATTCCAGGCAGTACCAAACAGCAATAATTATTGGCCCTGATGGTCATCCTTTGACTGTCTATCCTTGCATGATTTGTGGGAAGAAGTTTAAGTCGAGGGGTTTTTTGAAAAGACACATGAAAAACCATCCTGAACACCTTGCCAAGAAGAAGTACCACTGTACTGACTGTGATTACACTACCAATAAGAAAATAAGTTTACATAACCACCTGGAGAGCCACAAGCTGACCAGCAAGGCAGAGAAGGCCATTGAATGTGATGAGTGTGGGAAGCATTTTTCTCATGCAGGGGCTTTGTTTACTCACAAAATGGTGCACAAGGAAAAAGGGGCCAACAAAATGCACAAGTGTAAATTCTGTGAATATGAGACAGCTGAACAGGGGTTATTGAATCGCCACCTCTTGGCAGTCCACAGCAAGAACTTTCCTCATATTTGTGTGGAGTGTGGTAAAGGTTTCCGACACCCGTCGGAACTCAAAAAGCACATGCGAATCCATACCGGCGAGAAGCCATACCAATGCCAGTACTGTGAATATAGGTCTGCAGACTCTTCTAACTTGAAAACACATATAAAAACAAAGCATAGTAAAGAGATGCCATTCAAGTGTGACATTTGTCTTCTGACTTTCTCAGATACCAAAGAAGTGCAGCAACATACTCTTGTCCACCAAGAAAGCAAAACACATCAGTGTTTGCATTGCGACCACAAGAGTTCAAACTCAAGTGATTTGAAACGACATGTAATTTCAGTTCATACGAAAGACTATCCTCATAAGTGTGAGATGTGTGAGAAAGGCTTTCACAGGCCTTCAGAACTCAAGAAACATGTGGCTGTCCACAAAGGTAAAAAAATGCACCAATGTAGACATTGTGACTTTAAGATTGCAGACCCATTTGTTCTAAGTCGCCATATTCTCTCAGTTCACACAAAGGATCTTCCATTTAGATGTAAGAGATGTAGAAAGGGATTTAGGCAACAAAATGAGCTTAAAAAGCATATGAAGACACACAGTGGCAGGAAAGTATATCAGTGTGAGTACTGTGAGTATAGCACTACAGATGCCTCAGGCTTTAAACGGCACGTTATTTCCATTCATACAAAAGACTATCCTCATCGGTGTGAGTACTGCAAGAAAGGCTTCCGAAGACCTTCAGAAAAGAACCAGCACATAATGAGACACCATAAAGAAGTTGGTCTGCCCTAA
>Borang_ZFY
ATGGATGAAGATGAATTTGAATTGCAGCCACAAGAGCCAAACTCATTTTTTGATGGAATAGGAGCTGATGCTACACACATGGATGGTGATCAGATTGTTGTGGAAGTACAAGAAGCAGTTTTTGTTTCTAATATTGTGGATTCAGACATAACTGTGCATGACTTTGTTCCTGATGACCCAGACTCAGTTGTAATCCAAGATGTTATTGAAGATGTTGTCATAGAGGAGGATGTTCAGTGCTCAGATATCTTAGAAGAGGCAGATGTATCTGAAAATGTCATCATTCCTGAGCAAGTGCTGGACTCAGATGTAACTGAAGAAGTTTCTTTACCACACTGCACAGTCCCAGATGATGTTTTAGCTTCTGACATTACTTCAACCTCAATGTCTGTGCCAGAACATGTTTTAACGAGTGAATCCATGCATGTGTGTGACATTGGACATGTTGAACATGTGGTACATGATAGTGTAGTGGAAGCAGAAATCATTACTGATCCTCTGACCAGTGACATAGTTTCAGAAGAAGTATTGGTAGCAGACTGTGCCCCTGAAGCAATCATAGATGCCAGCGGGATCTCAGTGGACCAGCAAGATAATGACAAAGCCAGCTGTGAGGACTACCTAATGATTTCG---GATGATGCTGGCAAAATAGAACATGATGGTTCCACTGGAGTGACCATCGATGCAGAATCAGAAATGGATCCTTGTAAAGTGGATGGCACTTGTCCTGAAGTCATCAAGGTATACATTTTTAAAGCTGACCCTGGAGAAGATGACTTAGGTGGAACTGTAGACATTGTGGAAAGTGAACCTGAAAATGATCATGGAGTTGAACTACTTGATCAGAACAGCAGTATTCGTGTTCCCAGGGAAAAGATGGTTTATATGACTGTCAATGACTCTCAACAAGAAGATGAAGATTTAAATGTTGCTGAAATTGCTGATGAAGTTTATATGGAAGTGATCGTAGGAGAGGAGGATGCTGCTGTTGCAGCAGCAGCAGCTGCTGTGCATGAGCAGCAAATTGATGAGGATGAAATGAAAACCTTCGTGCCAATTGCATGGGCAGCAGCTTATGGTAATAATTCTGATGGAATTGAAAACCGGAATGGCACTGCAAGTGCCCTCTTGCACATAGATGAGTCTACTGGCCTTGGCAGACTGGCTAAACAGAAACCAAAGAAAAAGAGAAGACCTGATTCCAGGCAGTACCAAACAGCAATAATTATTGGCCCTGATGGTCATCCTTTGACTGTCTATCCTTGCATGATTTGTGGGAAGAAGTTTAAGTCGAGAGGTTTTTTGAAAAGACACATGAAAAACCATCCTGAACACCTTGCCAAGAAGAAGTACCACTGTACTGACTGTGATTACACTACCAACAAGAAGATAAGTTTACATAACCACCTGGAGAGCCACAAGCTGACCAGCAAGGCAGAGAAGGCCATTGAATGTGATGAGTGTGGGAAGCATTTTTCTCATGCGGGGGCTTTGTTTACTCACAAAATGGTGCATAAGGAAAAAGGGGCTGACAAAATGCACAAGTGTAAATTCTGTGAATACGAGACAGCTGAACAGGGGTTATTGAATCGCCACCTCTTGGCAGTCCACAGCAAGAACTTTCCTCATATTTGTGTGGAGTGTGGAAAAGGCTTCCGACACCCGTCGGAACTCAAAAAGCACATGCGAATCCATACCGGCGAGAAGCCATACCAATGCCAGTACTGTGAATATAGGTCTGCAGACTCTTCTAACTTGAAAACACATATAAAAACAAAGCATAGTAAAGAGATGCCATTCAAGTGTGACATTTGTCTTCTGACTTTCTCAGATACCAAAGAAGTGCAGCACCATACTCTTGTCCACCAAGAAAGCAAAACACATCAGTGTTTGCATTGCGACCACAAGAGTTCAAACTCAAGTGATTTGAAACGACATGTAATTTCAGTTCATACGAAAGACTATCCTCATAAGTGTGAGATGTGCGAGAAAGGCTTTCACAGGCCTTCAGAACTCAAGAAACATGTGGCTGTCCACAAAGGTAAAAAAATGCACCAATGTAGACATTGTGACTTTAAGATTGCAGACCCATTTGTTCTAAGTCGCCATATTCTCTCAGTTCACACAAAGGATCTTCCGTTTAGGTGTAAGAGATGTAGAAAGGGATTTAGGCAACAAAATGAGCTTAAAAAGCATATGAAGACACACAGCGGCAGGAAAGTATATCAGTGTGAGTACTGTGAGTATAGCACTACAGATGCCTCAGGCTTTAAACGGCACGTTATTTCCATTCATACAAAAGACTATCCTCATCGGTGTGAGTACTGCAAGAAAGGCTTCCGAAGACCTTCAGAAAAGAACCAGCACATAATGCGACATCATAAAGAAGTTGGCCTGCCCTAA
>Sorang_ZFY
ATGGATGAAGATGAATTTGAATTGCAGCCACAAGAGCCAAACTCATTTTTTGATGGAATAGGAGCTGATGCTACACACATGGATGGTGATCAGATTGTTGTGGAAGTACAAGAAGCAGTTTTTGTTTCTAATATTGTGGATTCAGACATAACTGTGCATGACTTTGTTCCTGATGACCCAGACTCAGTTGTAATCCAAGATGTTATTGAAGATGTTGTCATAGAGGAGGATGTTCAGTGCTCAGATATCTTAGAAGAGGCAGATGTATCTGAAAATGTCATCATTCCTGAGCAAGTGCTGGACTCAGATGTAACTGAAGAAGTTTCTTTACCACACTGCACAGTCCCAGATGATGTTTTAGCTTCTGACATTACTTCAACCTCAATGTCTGTGCCAGAACATGTTTTAACGAGTGAATCCATGCATGTGTGTGACATTGGACATGTTGAACATGTGGTACATGATAGTGTAGTGGAAGCAGAAATCATTACTGATCCTCTGACCAGTGACATAGTTTCAGAAGAAGTATTGGTAGCAGACTGTGCCCCTGAAGCAATCATAGATGCCAGCGGGATCTCAGTGGACCAGCAAGATAATGACAAAGCCAACTGTGAGGACTACCTAATGATTTCGTTGGATGATGCTGGCAAAATAGAACATGATGGTTCCACTGGAGTGACCATCGATGCAGAATCAGAAATGGATCCTTGTAAAGTGGATGGCACTTGTCCTGAAGTCATCAAGGTATACATTTTTAAAGCTGACCCTGGAGAAGATGACTTAGGTGGAACTGTAGACATTGTGGAAAGTGAACCTGAAAATGATCATGGAGTTGAACTACTTGATCAGAACAGCAGTATTCGTGTTCCCAGGGAAAAGATGGTTTATATGACTGTCAATGACTCTCAACAAGAAGATGAAGATTTAAATGTTGCTGAAATTGCTGATGAAGTTTATATGGAAGTGATCGTAGGAGAGGAGGATGCTGCTGTTGCAGCAGCAGCAGCTGCTGTGCATGAGCAGCAAATTGATGAGGATGAAATGAAAACCTTCGTGCCAATTGCATGGGCAGCAGCTTATGGTAATAATTCTGATGGAATTGAAAACCGGAATGGCACTGCAAGTGCCCTCTTGCACATAGATGAGTCTACTGGCCTTGGCAGACTGGCTAAACAGAAACCAAAGAAAAAGAGAAGACCTGATTCCAGGCAGTACCAAACAGCAATAATTATTGGCCCTGATGGTCATCCTTTGACTGTCTATCCTTGCATGATTTGTGGGAAGAAGTTTAAGTCGAGAGGTTTTTTGAAAAGACACATGAAAAACCATCCTGAACACCTTGCCAAGAAGAAGTACCACTGTACTGACTGTGATTACACTACCAACAAGAAGATAAGTTTACATAACCACCTGGAGAGCCACAAGCTGACCAGCAAGGCAGAGAAGGCCATTGAATGTGATGAGTGTGGGAAGCATTTTTCTCATGCGGGGGCTTTGTTTACTCACAAAATGGTGCATAAGGAAAAAGGGGCTGACAAAATGCACAAGTGTAAATTCTGTGAATACGAGACAGCTGAACAGGGGTTATTGAATCGCCACCTCTTGGCAGTCCACAGCAAGAACTTTCCTCATATTTGTGTGGAGTGTGGAAAAGGCTTCCGACACCCGTCGGAACTCAAAAAGCACATGCGAATCCATACCGGCGAGAAGCCATACCAATGCCAGTACTGTGAATATAGGTCTGCAGACTCTTCTAACTTGAAAACACATATAAAAACAAAGCATAGTAAAGAGATGCCATTCAAGTGTGACATTTGTCTTCTGACTTTCTCAGATACCAAAGAAGTGCAGCACCATACTCTTGTCCACCAAGAAAGCAAAACACATCAGTGTTTGCATTGCGACCACAAGAGTTCAAACTCAAGTGATTTGAAACGACATGTAATTTCAGTTCATACGAAAGACTATCCTCATAAGTGTGAGATGTGCGAGAAAGGCTTTCACAGGCCTTCAGAACTCAAGAAACATGTGGCTGTCCACAAAGGTAAAAAAATGCACCAATGTAGACATTGTGACTTTAAGATTGCAGACCCATTTGTTCTAAGTCGCCATATTCTCTCAGTTCACACAAAGGATCTTCCGTTTAGGTGTAAGAGATGTAGAAAGGGATTTAGGCAACAAAATGAGCTTAAAAAGCATATGAAGACACACAGCGGCAGGAAAGTATATCAGTGTGAGTACTGTGAGTATAGCACTACAGATGCCTCAGGCTTTAAACGGCACGTTATTTCCATTCATACAAAAGACTATCCTCATCGGTGTGAGTACTGCAAGAAAGGCTTCCGAAGACCTTCAGAAAAGAACCAGCACATAATGCGACATCATAAAGAAGTTGGCCTGCCCTAA
>gibbon_ZFY
ATGGATGAAGATGAATTTGAATTGCAGCCTCAAGAGCCAAACTCATTTTTTGATGGAATAGGAGCTGATGCTACACACATGGATGGTGATCAGATTGTTGTGGAAGTACAAGAAGCAGTTTTTGTTTCTAATATTGTGGATTCAGACATAACTGTGCATAACTTTGTTCCTGATGACCCAGACTCAGTTGTAATCCAAGATGTTATTGAAGATGTTGTCATAGAGGAGGATGTTCAGTGCTCAGATATCTTAGAAGAGGCAGATGTATCTGAAAATGTCATCATTCCTGAGCAAGTGCTGGACTCAGATGTAACTGAAGAAGTTTCTTTACCACACTGCACAGTCCCAGATGATGTTTTAGCTTCTGACATTACTTCAACCTCAATGTCTATGCCAGAACATGTTTTAACGAGTGAATCCATGCATGTGTGTGACATTGGACATGTTGAACATGTGGTACATGATAGTGTAGTGGAAGCAGAAATCATTACTGATCCTCTGACCAGTGACATAGTTTCAGAAGAAGTATTGGTAGCAGACTGTGCCCCTGAAGCAATCATAGATGCCAGCGGGATCTCAGTGGACCAGCAAGATAATGACAAAGCCAACTGTGAGGACTACCTAATGATTTCGTTGGATGATGCTGGCAAAATAGAACATGATGGTTCCACTGGAGTGACCATCGATGCAGAATCAGAAATGGATCCTTGTAAAGTGGATGGCACTTGTCCTGAAGTCATCAAGGTATACATTTTTAAAGCTGATCCTGGAGAAGATGACTTAGGTGGAACTGTAGACATTGTGGAGAGTGAACCTGAAAGTGATCATGGAGTTGAACTACTTGATCAGAACAGCAGTATTCGTGTTCCCAGGGAAAAGATGGTTTATATGACTGTCAATGACTCTCAACGAGAAGATGAAGATTTAACTGTTGCTGAAATTGCTGATGAAGTTTATATGGAAGTGATCGTAGGAGAGGAGGATGCTGCTGTT---GCAGCAGCAGCTGCTGTGCATGAGCAGCAAATTGATGAGGATGAAATGAAAACCTTCGTGCCAATTGCATGGGCAGCAGCTTATGGTAATAATTCTGATGGAATTGAAAACCGGAATGGCACTGCAAGTGCCCTCTTGCACGTTGATGAGTCTGCTGGCCTTGGCAGACTGGCTAAACAGAAACCAAAGAAAAAGAGAAGACCTGATTCCAGGCAGTACCAAACAGCAATAATTATTGGCCCTGATGGTCATCCTTTGACTGTCTATCCTTGCATGATTTGTGGGAAGAAGTTTAAGTCGAGAGGTTTTTTGAAAAGACACATGAAAAACCATCCTGAACACCTTGCCAAGAAGAAGTACCACTGTACTGACTGTGATTACACTACCAACAAGAAGATAAGTTTACATAACCACCTGGAGAGCCACAAGCTGACCAGCAAGGCAGAGAAGGCCATCGAATGTGATGAGTGTGGGAAGCATTTTTCTCATGCGGGGGCTTTGTTTACTCACAAAATGGTGCACAAGGAAAAAGGGGCCAACAAAATGCACAAGTGTAAATTCTGTGAATACGAGACAGCTGAACAGGGGTTATTGAATCGCCACCTCTTGGCCGTCCACAGCAAGAACTTTCCTCATATCTGTGTGGAGTGTGGTAAAGGTTTCCGACACCCATCAGAACTCAAAAAGCACATGCGAATCCATACTGGCGAGAAGCCGTACCAATGCCAGTACTGTGAATATAGGTCTGCAGACTCTTCTAACTTGAAAACACATATAAAAACAAAGCATAGTAAAGAGATGCCATTCAAATGTGACATTTGTCTTCTGACTTTCTCAGATACCAAAGAAGTGCAGCAACATACTCTTGTCCACCAAGAAAGCAAAACACATCAGTGTTTACATTGCGACCACAAGAGTTCAAACTCAAGTGATTTGAAACGACATGTAATTTCAGTTCATACAAAAGACTATCCTCATAAGTGTGAGATGTGCGAGAAAGGCTTTCATAGGCCTTCAGAACTCAAGAAACATGTGGCTGTCCACAAAGGTAAAAAAATGCACCAATGTAGACATTGTGACTTTAAGATTGCAGACCCATTTGTTCTAAGTCGCCATATTCTCTCAGTTCACACAAAGGATCTTCCATTTAGGTGTAAGAGATGTAGAAAGGGATTTAGGCAACAAAATGAGCTTAAAAAGCACATGAAGACACACAGTGGCAGGAAAGTGTATCAGTGTGAGTACTGTGAGTATAGCACTACAGATGCCTCAGGCTTTAAACGGCACGTTATTTCCATTCATACAAAAGACTATCCTCATCGGTGTGAGTACTGCAAGAAAGGCTTCCGAAGACCTTCAGAAAAGAACCAGCACATAATGCGACATCATAAAGAAGTAGGCCTGCCCTAA
==================================
############################################ Ampliconic genes ############################################
### BPY2
>bonobo_BPY2
ATGATGACGCTTGTCCCCAGAGCCAGGACACGTGCAGGACAGGATCATTACTCTCATCCCTGCCCCAGATTTTCACAGGC
GTTGCTTACAGAGGGCATCATGACATATTGCTTGACAAAGAACCTAAGTGATGTTAATATTCTGAATAGGTTGCTAAAAA
ATGGGAATGTGAGAAATACCTTGCTTCAGTCCAAAGTGGGCTTGCTGACATATTATGTGAAACTGTACCCGGGTGAAGTG
ACTCTTCTGACTAGGCCCAGCATACAAATGAGATTATGCTGTATCACTGGTTCAGTGTCGAGG
>chimp_BPY2
ATGATGACGCTTGTCCCCAGAGCCAGGACACGTGCAGGACAGGATCATTACTCTCATCCCTGCCCCAGATTTTCACAGGC
GCTGCTTACAGAGGGCATCATGACATATTGCTTGACAAAGAACCTAAGTGATGTTAATATTCTGAATAGGTTGCTAAAAA
ATGGGAATGTGAGAAATACCTTGCTTCAGTCCAAAGTGGGCTTGCTGACATATTATGTGAAACTGTACCCGGGTGAAGTG
ACTCTTCTGACTAGGCCCAGCATACAAATGAGATTATGCTGTATCACTGGTTCAGTGTCGAGG
>gorilla_BPY2
ATGATGACGCTTGTCCCCAGAGCCAGGACACGTGCAGGACAGGATCATTACCCTCATCCCTGCCCCAGATTTTCACAGGC
GCTGCTTACAGAGGGCATCATGACATGTTGCTTGACAAAGAACCTAAGTGATGTTAATATTCTGCATAGGTTGCTAAAAA
ATGGGAATGTGAGAAATACCTTGCTTCAGTCCAAAGTGGGCTTGCTGACATATTATGTGAAACTGTACCCGGGTGAAGTG
ACTCTGCTGACTAGGCCCAGCATACAAATGAGATTATGCTGTATCACTGGTTCAGTGTCGAGG
>human_BPY2
ATGATGACGCTTGTCCCCAGAGCCAGGACACGTGCAGGACAGGATCATTACTCTCATCCCTGCCCCAGATTTTCACAGGT
GCTGCTTACAGAGGGCATCATGACATATTGCTTGACAAAGAACCTAAGTGATGTTAATATTCTGCATAGGTTGCTAAAAA
ATGGGAATGTGAGAAATACCTTGCTTCAGTCCAAAGTGGGCTTGCTGACATATTATGTGAAACTGTACCCGGGTGAAGTG
ACTCTTCTGACTAGGCCCAGCATACAAATGAGATTATGCTGTATCACTGGCTCAGTGTCGAGG
==================================
### CDY
>bonobo_CDY
ATGGCTTCCCAGGAGTTTGAGGTTGAAGCTATTGTTGACAAAAGACAGGATAAAAAGGGGAATACACAGTATTTGGTTCG
GTGGAAAGGTTATGACAAACAGGATGACACTTGGGAACCAGAGCAGCACCTCATGAAGTGTGAAAAATGTGTACATGATT
TTAATAGACGACAGGCTGAAAAACAGAAAAAACTGACATGGACTACAACCAGTAGAATTTTTTCAAACAATGCCAGAAGA
GGAACTTCCAGATCTACAAAAGCAAACTATTCTAAGAACTCTCCTAAAACGCTAGTGACTGATAAACACCACAGGTCCAA
AAACCGCAAGTTATTTGCTGCCAGCAAGAACGTTAGGAGAAAGGCAGCTTCAATTCTCTCTGACACAAAGAATATGGAGA
TAATAAATTCAACTATCGAGACCCTTGCACCTGACAGCCCCTTTGACCACAAGAAAACTGTGAGTGGCTTTCAGAAGCTT
GAGAAACTGGACCCTATTGCAGCAGATCAGCAGGACACGGTGGTCTTCAAGGTGACAGAAGGGAAACTCCTCCGGGACCC
TTTGTCACGTCCTGGTGCAGAACAGACTGGAATACAGAACAAGACTCAGATACACCCACTAATGTCGCAGATGTCTGGCT
CAGGTACTGCTTCCATGGCCACAGGTTCAGCTACCCAAAAGGGTATAGTGGTATTAATAGACCCATTAGCAGCCAATGGG
ACAACAGACATGCATACCTCAGTTCCAAGAGTGAAAGGTGGGCAAAGAAATATGACTGATGACAGCAGAGACCAGCCTTT
TATCAAGAAGATGCACTTCACCATAAGGCTAACAGAAAGTGCCAGCACATACAGAGACATTGTAGTGAAGAAAGAGGATG
GATTCACCCAGATAGTGCTATCAACTAGATCGACAGAAAAAAATGCACTGAATACAGAAGTAATTAAAGAAATGGTTAAT
GCTCTGAATAGCGCTGCTGCAGATGACAGCAAGCTCGTGCTGTTCAGTGCAGCTGGAAGTGTCTTTTGCTGCGGTCTTGA
TTTTGGGTACTTTGTGAAGCACTTAAGGAATGACAGAAACAGAGCAAGCCTTGAAATGGTGGACACCATCAAGAACTTTG
TGAAAACTTTTATTCAATTTAAAAAGCCTATTGTTGTATCAGTCAATGGCCCTGCCATTGGACTAGGTGCATCCATCCTG
CCTCTCTGTGATCTCGTGTGGGCTAATGAAAAGGCTTGGTTCCAAACGCCTTATACGACCTTTGGACAGAGTCCAGATGG
CTGTTCTTCTATTACATTCCCCAAAATGATGGGTAAAGCATCTGCCAATGAAATGTTAATTGCTGGGCGAAAGCTGACAG
CACGGGAGGCATGCACCAAAGGCCTGGTCTCTCAGGTATTTTTGACTGGAACTTTCACCCAAGAGGTTATGATTCAAATT
AAGGAGCTTGCCTCCTACAATCCAATTGTACTGGAAGAATGTAAGGCCCTGGTTCGCTGTAATATTAAGCTGGAGTTGGA
ACAGGCCAATGAGAGAGAGTGTGAGGTGCTGAGGAAGATCTGGAGCTCAGCCCAAGGGATAGAATCCATGTTAAAGTATG
TTGAAAATAAAATTGATGAGTTTTAA
>chimp_CDY
ATGGCTTCCCAGGAGTTTGAGGTTGAAGCTATTGTTGACAAAAGACAGGATAAAAAGGGGAATACACAGTATTTGGTTCG
GTGGAAAGGTTATGACAAACAGGATGACACTTGGGAACCAGAGCAGCACCTCATGAAGTGTGAAAAATGTGTACATGATT
TTAATAGACGACAGGCTGAAAAACAGAAAAAACTGACATGGACTACAACCAGTAGAATTTTTTCAAACAATGCCAGAAGA
GGAACTTCCAGATCTACAAAAGCAAACTATTCTAAGAACTCTCCTAAAACGCTAGTGACTGATAAACACCACAGGTCCAA
AAACCGCAAGTTATTTGCTGCCAGCAAGAACGTTAGGAGAAAGGCAGCTTCAATTCTCTCCGACACAAAGAATATCGAGA
TAATAAATTCAACTATCGAGACCCTTGCACCTGACAGCCCCTTTGACCACAAGAAAACTGTGAGTGGCTTTCAGAAGCTT
GAGAAACTGGACCCTATTGCAGCAGATCAGCAGGACACGGTGGTCTTCAAGGTGACAGAAGGGAAACTCCTCCGGGACCC
TTTGTCACGTCCTGGTGCAGAACAGACTGGAATACAGAACAAGACTCAGATACACCCACTAATGTCGCAGATGTCTGGCT
CAGGTACTGCTTCCATGGCCACAGGTTCAGCTACCCAAAAGGGTATAGTGGTATTAATAGACCCATTAGCAGCCAATGGG
ACAACAGACATGCATACCTCAGTTCCAAGAGTGAAAGGTGGGCAAAGAAATATGACTGATGACAGCAGAGACCAGCCTTT
TATCAAGAAGATGCACTTCACCATAAGGCTAACAGAAAGTGCCAGCACATACAGAGACATTGTAGTGAAGAAAGAGGATG
GATTCACCCAGATAGTGCTATCAACTAGATCGACAGAAAAAAATGCACTGAATACAGAAGTAATTAAAGAAATGGTTAAT
GCTCTGAATAGCGCTGCTGCAGATGACAGCAAGCTCGTGCTGTTCAGTGCAGCTGGAAGTGTCTTTTGCTGCGGTCTTGA
TTTTGGGTACTTTGTGAAGCACTTAAGGAATGACAGAAACAGAGCAAGCCTTGAAATGGTGGACACCATCAAGAACTTTG
TGAAAACTTTTATTCAATTTAAAAAGCCTATTGTTGTATCAGTCAATGGCCCTGCCATTGGACTAGGTGCATCCATCCTG
CCTCTTTGTGATCTCGTGTGGGCTAATGAAAAGGCTTGGTTCCAAACCCCTTATACGACCTTTGGACAGACTCCAGATGG
CTGTTCTTCTATTACATTCCCCAAAATGATGGGTAAAGCATCTGCCAATGAAATGTTAATTGCTGGGCGAAAGCTGACAG
CACGGGAGGCATGCACCAAAGGCCTGGTCTCTCAGGTATTTTTGACTGGAACTTTCACCCAAGAGGTTACGATTCAAATT
AAGGAGCTTGCCTCATACAATCCAATTGTACTGGAAGAATGTAAGGCCCTGGTTCGCTGTAATATTAAGCTGGAGTTGGA
ACAGGCCAATGAGAGAGAGTGTGAGGTGCTGAGGAAGATCTGGAGCTCAGCCCAAGGGATAGAATCCATGTTAAAGTATG
TTGAAAATAAAATTGATGAGTTTTAA
>human_CDY
ATGGCTTCCCAGGAGTTTGAGGTTGAAGCTATTGTTGACAAAAGACAGGATAAAAATGGGAATACACAGTATTTGGTTCG
GTGGAAAGGTTATGACAAACAGGATGACACTTGGGAACCAGAGCAGCACCTCATGAACTGTGAAAAATGTGTACATGATT
TTAATAGACGACAGACTGAAAAACAGAAAAAACTGACATGGACTACAACCAGTAGAATTTTTTCAAACAATGCCAGAAGA
AGAACTTCCAGATCTACAAAAGCAAACTATTCTAAGAACTCTCCTAAAACGCCAGTGACTGATAAACACCACAGGTCCAA
AAACCGCAAGTTATTTGCTGCCAGCAAGAACGTTAGGAGAAAGGCAGCTTCAATTCTCTCCGACACAAAGAATATGGAGA
TAATAAATTCAACTATTGAGACCCTTGCACCTGACAGCCCCTTTGACCACAAGAAAACTGTGAGTGGCTTTCAGAAACTT
GAGAAACTGGACCCTATTGCAGCAGATCAGCAGGACACGGTGGTCTTCAAGGTGACAGAAGGGAAACTCCTCCGGGACCC
TTTGTCACGTCCTGGTGCAGAACAGACTGGAATACAGAACAAGACTCAGATACACCCACTAATGTCGCAGATGTCTGGCT
CAGTTACTGCTTCTATGGCCACAGGTTCAGCTACCCGAAAGGGTATAGTGGTATTAATAGACCCATTAGCAGCCAATGGG
ACAACAGACATGCATACCTCAGTTCCAAGAGTGAAAGGTGGGCAAAGAAATATTACTGATGACAGCAGAGACCAGCCTTT
TATCAAGAAGATGCACTTCACCATAAGGCTAACAGAAAGTGCCAGCACATACAGAGACATTGTAGTGAAGAAAGAGGATG
GATTCACCCAGATAGTGCTATCAACTAGATCGACAGAAAAAAATGCACTGAATACAGAAGTAATTAAAGAAATGGTTAAT
GCTCTGAATAGCGCTGCTGCAGATGACAGCAAGCTCGTGCTGTTCAGTGCAGCTGGAAGTGTCTTTTGCTGCGGTCTTGA
TTTTGGGTACTTTGTGAAGCACTTAAGGAATGACAGAAACACAGCAAGCCTTGAAATGGTGGACACCATCAAGAACTTTG
TGAATACTTTTATTCAATTTAAAAAGCCTATTGTTGTATCAGTCAATGGCCCTGCCATTGGACTAGGTGCATCCATCCTG
CCTCTTTGTGATCTCGTGTGGGCTAATGAAAAGGCTTGGTTCCAAACCCCTTATACGACCTTTGGACAGAGTCCAGATGG
CTGTTCTTCTATTACATTCCCCAAAATGATGGGTAAAGCATCTGCCAATGAAATGTTAATTGCTGGGCGAAAGCTGACAG
CACGGGAGGCATGCGCCAAAGGCCTGGTCTCTCAGGTATTTTTGACTGGAACTTTCACCCAAGAGGTTATGATTCAAATT
AAGGAGCTTGCCTCATACAATCCAATTGTACTGGAAGAATGTAAGGCCCTCGTTCGCTGTAATATTAAGTTGGAGTTGGA
ACAGGCCAATGAGAGAGAGTGTGAGGTGCTGAGGAAGATCTGGAGCTCAGCCCAAGGGATAGAATCCATGTTAAAGTATG
TTGAAAATAAAATTGATGAGTTTTAA
>gorilla_CDY
ATGGCTTCCCAGGAGTTTGAGGTTGAAACTATTGTTGACAAAAGACAGGATAAAAATGGGAATACACAGTATTTGGTTCG
GTGGAAAGGTTATGACAAACAGGATGACACTTGGGAACCAGAGCAGCACCTCATGAACTGTGAAAAATGCGTACATGATT
TTAATAGACGACAGACTGAAAAACAGAAAAAACTGACATGGACTACAACCAGTAGAATTTTTTCAAACAATGCCAGAAGA
AGAACTTCCAGATCTACAAAAGCAAACTATTCTAAGAACTCCCCTAAAACGCTAGTGACTGATAAACACCACAGGTCCAA
AAACCGCAAGTTATTTGCTGCCAGCAAGAACGTTAGGAGAAAGTCAGCTTCAACTCTCTCCGACACAAAGAATATGGAGA
TAATAAATTCAACTATCGAGACCCTTGCACCTGACAGCCCCTTTAACCACAAGAAAACTGTGAGTGGCTTTCAGAAACTT
GAGAAACTGGACCCTATTGCAGCAGATCAGCAGGACACGGTGGTCTTCAAGGTGACAGAAGGGAAACTCCTCCGGGACCC
TTTGTCACGTCCTGGTGCAGAACAGACTGGAATACAGAACAAGACTCAGATACACCCACTAATGTCGCAGATGTCTGGCT
CAGTTACTGCTTCCATGGCCACAGGTTCAGCTACCCGAAAAGGTATAGTGGTATTAATAGACCCATTAGCAGCCAATGGG
ACAACAGACATGCATACCTCAGTTCCAAGAGTGAAAGGTGGGCAAAGAAATATTACTGATGACAGCAGAGACCAGCCTTT
TGTCAAGAAGATGCACTTCACCATAAGGCTAACAGAAAGTGCCAGCACATACAGAGACATTATAGTGAAGAAAGAGGATG
GATTCACCCAGATAGTGCTATCAACTAGATCGACAGAAAAAAATGCACTGAATACAGAAGTAATTAAAGAAATGGTTAAT
GCTCTGAATAGTGCTGCTGCAGATGACAGCAAGCTCGTGCTGTTCAGTGCAGCTGGAAGTGTCTTTTGCTGCGGTCTTGA
TTTTGGGTACTTTGTGAAACACTTAAGGAATGACAGAAACAGAGCAAGCCTTGAAATGGTGGACACCATCAAGAACTTTG
TGAATACTTTTATTCAATTTAAAAAGCCTATTGTTGTATCAGTCAATGGCCCTGCCATTGGACTAGGTGCATCCATCCTG
CCTCTTTGTGATCTCGTGTGGGCTAATGAAAAGGCTTGGTTCCAAACCCCTTATACGACCTTTGGACAGAGTCCAGATGG
CTGTTCTTCTATTACATTCCCCAAAATGATGGGTAAAGCATCTGCCAATGAAATGTTAATTGCTGGGCGAAAGCTGACAG
CACGGGAGGCATGCGCCAAAGGCCTGGTCTCTCAGGTATTTTTGACTGGAACTTTCACCCAAGAGGTTATGATTCAAATT
AAGGAGCTTGCCTCATACAATCCAATTGTACTGGAAGAATGTAAGGCCCTTGTTCGCTGTAATATTAAGTTGGAGTTGGA
ACAGGCCAATGAGAGAGAGTGTGAGGTGCTGAGGAAGATCTGGAGCTCAGCCCAAGGGATAGAATCCATGTTAAAGTACG
TTGAAAATAAAATTGATGAGTTTTGA
>Sorang_CDY
ATGGCTTCCCAGGAGTTTGAGGTTGAAAGTATTGTTGACAAAAGACGAGATAAAAATGGGAATACAGAGTATTTGATTCG
GTGGAAAGGTTACGACCAACAGGATGACACTTGGGAACCAGAGCAGCACCTCAGGAACTGTGAAAAATGTATACTTGATT
TTAATAGACGACAGACTGAAAAACAGAAAAAACTGACATGGACTAGAACCAGTAGAATTTTTTCAAACAATGCCAGAAGA
AGAACTTCTAGATCTACAAAAGCGAGCTATTCTAAGAACTCTCCTAAAACGCAAGTGACGGATAGACACCACAGATCCAA
AAACAGCAAGTTATTTGCTGCCAGCAAGATCGTTAGGAGAAAGGCAGCTTCACTTCTCTCCGACACACAGAATATGGAGA
AAATAAATTCAACTATCAAGACCCTTGCACCTGAAAGCCCCTTTAACGACAAGAAAACTGTGAGTGGCTTTCAGAAACTT
GAGAAACTGTACCCTATTGCAGCAGATCAGCAGGACACGGTGGTCTTCGAGGTGACAGAAGGGAAACTCCTCCAGGACCC
TTTGTCACGTCCTGGTGCAGAACAGCCTGGAATAGAGAACAAGACTCAGATACACCCACCAATGTCGCAGATGTCTGGCT
CAGTTACCGCTTCAATGGCCACAGGTTCAGCTACCCAAAAAGGTATAGTGGTATTAGTAGACCCATTAGCAGCCAATGGA
ACAACAGACATGCATACCTCAGTTCCAAGAGTGAAAGGTGGGCAAAGAAATATTACTGATGACAGCAGAGACCAGCCTTT
TATCAAGAAGATGTACTTTACCATAAAGCTAACAGAAAGTGCCAGCACATACAGAGACATTGTAGTGAAGAAAGAGGATG
GATTCACCCAGATAGTGCTATCAACTAGATCCACAGAAAGAAATGCACTGAATACAGAAGTAATTAAAGAAATAGTTAAT
GCTCTTAATAACGCTGCTGTGGATGACAGCAAGCTCGTGCTGTTCAGTGCAGCTGGAAGTGTCTTTTGCTGCGGTCTTGA
TTTTGGGTACTTTGTGAAGCGCTTAAGGAACGACAGAAACAGAGCAAGCCTTGAAATGGTGGATACCATCAAGAACTTTG
TGAATACTTTTATTCAATTTAAAAAGCCTATTGTTGTATCAGTCAATGGCCCTGCCATTGGACTAGGTGCATCCATCCTG
CCCCTTTGTGATCTCGTGTGGGCTAATGAAAAGGCTTGGTTCCAAACCCCTTATATGACCTTTGGACAGAGTCCAGATGG
CTGTTCAACTATTACATTTCAAAAAATGATGGGTAAAGCATCTGCCAATGAAATGTTATTTGCTGGGCGAAAGCTGACAG
CACGGGAGGCATGTGCCAAAGGCCTGGTCTCTCAGGTATTTTTGAGTGGAACTTTCACCCAAGAGGTTATGATTCAAATT
AAGGAGCTTGCCTCATATAATCAAATTGTACTGGAAGAATCTAAGGCCCTTGTTCACTCTAATATTAAGTTGGAGTTGGA
ACAGGCCAATGAGAGAGAGTGTGAGGTGCTGAGGAAGATCTGGAGCTCAGCCCAAGGGACAGAATCCATGTTAAAGTATG
TTGAAAATAAAACTGATGAGTTTTAG
>Borang_CDY
ATGGCTTCCCAGGAGTTTGAGGTTGAAAGTATTGTTGACAAAAGACGAGATAAAAATGGGAATACAGAGTATTTGATTCG
GTGGAAAGGTTACGACCAACAGGATGACACTTGGGAACCAGAGCAGCACCTCAGGAACTGTGAAAAATGTATACTTGATT
TTAATAGACGACAGACTGAAAAACAGAAAAAACTGACATGGACTAGAACCAGTAGAATTTTTTCAAACAATGCCAGAAGA
AGAACTTCTAGATCTACAAAAGCGAGCTATTCTAAGAACTCTCCTAAAACGCAAGTGACGGATAGACACCACAGATCCAA
AAACAGCAAGTTATTTGCTGCCAGCAAGATCGTTAGGAGAAAGGCAGCTTCACTTCTCTCCGACACACAGAATATGGAGA
AAATAAATTCAACTATCAAGACCCTTGCACCTGAAAGCCCCTTTAACGACAAGAAAACTGTGAGTGGCTTTCAGAAACTT
GAGAAACTGTACCCTATTGCAGCAGATCAGCAGGACACGGTGGTCTTCGAGGTGACAGAAGGGAAACTCCTCCAGGACCC
TTTGTCACGTCCTGGTGCAGAACAGCCTGGAATAGAGAACAAGACTCAGATACACCCACCAATGTCGCAGATGTCTGGCT
CAGTTACCGCTTCAATGGCCACAGGTTCAGCTACCCAAAAAGGTATAGTGGTATTAGTAGACCCATTAGCAGCCAATGGA
ACAACAGACATGCATACCTCAGTTCCAAGAGTGAAAGGTGGGCAAAGAAATATTACTGATGACAGCAGAGACCAGCCTTT
TATCAAGAAGATGTACTTTACCATAAAGCTAACAGAAAGTGCCAGCACATACAGAGACATTGTAGTGAAGAAAGAGGATG
GATTCACCCAGATAGTGCTATCAACTAGATCCACAGAAAGAAATGCACTGAATACAGAAGTAATTAAAGAAATAGTTAAT
GCTCTTAATAACGCTGCTGTGGATGACAGCAAGCTCGTGCTGTTCAGTGCAGCTGGAAGTGTCTTTTGCTGCGGTCTTGA
TTTTGGGTACTTTGTGAAGCGCTTAAGGAACGACAGAAACAGAGCAAGCCTTGAAATGGTGGATACCATCAAGAACTTTG
TGAATACTTTTATTCAATTTAAAAAGCCTATTGTTGTATCAGTCAATGGCCCTGCCATTGGACTAGGTGCATCCATCCTG
CCCCTTTGTGATCTCGTGTGGGCTAATGAAAAGGCTTGGTTCCAAACCCCTTATATGACCTTTGGACAGAGTCCAGATGG
CTGTTCAACTATTACATTTCAAAAAATGATGGGTAAAGCATCTGCCAATGAAATGTTATTTGCTGGGCGAAAGCTGACAG
CACGGGAGGCATGTGCCAAAGGCCTGGTCTCTCAGGTATTTTTGAGTGGAACTTTCACCCAAGAGGTTATGATTCAAATT
AAGGAGCTTGCCTCATATAATCAAATTGTACTGGAAGAATCTAAGGCCCTTGTTCACTCTAATATTAAGTTGGAGTTGGA
ACAGGCCAATGAGAGAGAGTGTGAGGTGCTGAGGAAGATCTGGAGCTCAGCCCAAGGGACAGAATCCATGTTAAAGTATG
TTGAAAATAAAACTGATGAGTTTTAG
>gibbon_CDY
ATGGCTTCCCAGGAGTTTGAGGTTGAAACTATTGTTGACAAAAGACAAGATAAAAATGGGAATACGGAGTATTTGGTTCG
GTGGAAAGGTTACGACAAACAGGATGACACTTGGGAACCAGAGCAGCACCTCACGAACTGTGAAAAATGTATACATGATT
TTAATAGACGACAGACTGAAAAACAGAAAAAACTGACACGGACTAGAACCAGTAGAATTTTTTCAAACAATGCCAGAAGA
AGAACTTCCAGATCTACAAAAGCGAGCTATTCTACAAACTCTCCTAAAACGCTAGTGGCTGATAAACACCACAGATGCAA
AAACAGCAAGTTATTTGCTGCCAGCAAGAACGTTAGGAGAAAGGCAGCTTCAATTGTCTCTGACACAAAGAATATGGAGA
CAATAAATTCAACTATGAAGATCCTTGCACCTGACAGCCCCTTTAACAACAAGAAAACTGTGAGTGGCTTTCAGAAACGT
GAGAAACTGGACCCTATCGCAGCACATCAGCAGGACATGGTGGTCTTCAAGGTGACAGAAGGGAAACTCCTCCAGGACCA
TTTGTCACATCCTGGTGTAGAACAAACTGGAATAGAGAACGAGACTCAGATACACCCACTAATGTCGCAGATGTCTGGCT
CAGTTACTGCTTCCATGGCCACAGGTTCAGCTACCCAAAAAGGTATAGTGGTATTAATAGACCCATTAGCAGCCAGTGGA
ACAACAGACATGCATACCTCCGTTCCAAGAGTGAAAGGTGGGCAAAGAAATATTACTGATGACAGCAGAGACCACCCTTT
TATCAAGAAGATGTACTTCACCATAAGACTAACAGAAAGTGCCAGCACGTACAGAGACATTGTAGTGAAGAAAGAGGATG
GATTCACCCAGATAGTGCTATCAACTAGATCGACAGAAAAAAATGCACTGAATACAGAAGTAATTAAAGAAATGGTTAAT
GCTCTGAAGAGTGCTGCTGTGGATGACAGCAAGCTCGTGCTGTTCAGTGCAACTGGAAGTGTCTTTTGCTGCGGTCTTGA
TTTTGGGTACTTTGTGAAGCAATTAAGGAACGACAGAAACAGAGCAAGCCTTGAAATGGTGGACACCATCAAGAACTTTG
TGAATACTTTTATTCAATTTAAAAAGCCTATTGTTGTATCAGTCAATGGCCCTGCCATTGGACTAGGTGCGTCCATCCTG
CCTCTTTGTGATCTCGTGTGGGCTAACGAAAAGGCTTGGTTCCAAACCCCTTATACGACCATTGGACAGAGTCCAGATGG
ATGTTCTACTATTATGTTTCCAAAACTGATGGGTAAAGCATCTGCCAATGAAATGTTAATTGCTGGGCGAAAGCTGACAG
CACGGGAGGCATGTGCCAAAGGCTTGGTCTCTCAGGTATTTTTGACTGGAACTTTCACCCAAGAGGTTATGATTCAAATT
AAGGAGCTTGCGTCATGTAACCAAATTGTACTGGAAGAATGTAAGGCCCTTGTTCGCTGTAATATTAAGTTGGAGTTGGA
ACAGGCCAATGAGAGAGAGTGTGAGGTGCTGAGGAAGATCTGGAGCTCAGCCCAAGGGATAGAATCCATGTTAAAGTATG
TTGAAAATAAAATTGATGAGTTTTAA
==================================
### DAZ
>bonobo_DAZ
ATGTCTGCTGCCAATCCTGAGACTCCAAACTCAACCATCTCCAGAGAGGCCAGCACCCAGTCTTCATCAGCTGCAGCTAG
CCAAGGCTGGGTGTTACCAGAAGGCAAAATCGTGCCAAACACTGTTTTTGTTGGTGGAATTGATGATAGGACGGATGAAA
CTGAGATTAGAAGCTTCTTTGGTAGATACGGTACAGTGAAAGAAGTGAAGAGAATCAGGAATCGAACTGGTGTGTCCAAA
GGCTATGGATTTGTTTCGTTTGTTAATGACGTGGATGTCCAGAAGATAGTAGGATCACAGATACATTTCCATGGTAAAAA
GCTGAAGCTGGGCCCTGCAATCAGGAAACAAAAGTTATGTGCTCGTCATGTGCAGCCACGTCCTTTGGTAGTTAATCCTC
CTCCTCCACCACAGTTTCAGAACGTCCGGCGGAATCCAAACACTGAAACCTACCTGCAGCCCCACATCACGCCGAGTCCT
ATAACTCAGCACGTTCAGGCATTTCCTGCTTATCCAAATTCACCAGTTCAGGTCACCACTGGATATCAGTTGCCTGTATA
CAATTATCAGATGCCACCGCAGTGGCCTGTTGGGGAGCAAAGGAGAAATCTGTGGACCGAAGCTTACAAATGGCGGTATC
TTGTCTGTTTAATCCAGAGAAGAGACTGA
>chimp_DAZ
ATGTCTGCTGCCAATCCTGAGACTCCAAACTCAACCATCTCCAGAGAGGCCAGCACCCAGTCTTCATCAGCTGCAGCTAG
CCAAGGCTGGGTGTTACCAGAAGGCAAAATCGTGCCAAACACTGTTTTTGTTGGTGGAATTGATGATAGGACGGATGAAA
CTGAGATTAGAAGCTTCTTTGGTAGATACGGTTCAGTGAAAGAAGTGAAGAGAATCAGGAATCGAACTGGTGTGTCCAAA
GGCTATGGATTTGTTTCGTTTGTTAATGACGTGGATGTCCAGAAGATAGTAGGATCACAGATACATTTCCATGGTAAAAA
GCTGAAGCTGGGCCCTGCAATCAGGAAACAAAAGTTATGTGCTCGTCATGTGCAGCCACGTCCTTTGGTAGTTAATCCTC
CTCCTCCACCACAGTTTCAGAACGTCCGGCGGAATCCAAACACTGAAACCTACCTGCAGCCCCACATCACGCCGAGTCCT
ATAACTCAGCACGTTCAGGCATTTCCTGCTTATCCAAATTCACCAGTTCAGGTCACCACTGGATATCAGTTGCCTGTATA
CAATTATCAGATGCCACCGCAGTGGCCTGTTGGGGAGCAAAGGAGAAATCTGTGGACCGAAGCTTACAAATGGTGGTATC
TTGTCTGTTTAATCCAGAGAAGAGACTGA
>human_DAZ
ATGTCTGCTGCAAATCCTGAGACTCCAAACTCAACCATCTCCAGAGAGGCCAGCACCCAGTCTTCATCAGCTGCAGCTAG
CCAAGGCTGGGTGTTACCAGAAGGCAAAATCGTGCCAAACACTGTTTTTGTTGGTGGAATTGATGCTAGGATGGATGAAA
CTGAGATTGGAAGCTGCTTTGGTAGATACGGTTCAGTGAAAGAAGTGAAGATAATCACGAATCGAACTGGTGTGTCCAAA
GGCTATGGATTTGTTTCGTTTGTTAATGACGTGGATGTCCAGAAGATAGTAGGATCACAGATACATTTCCATGGTAAAAA
GCTGAAGCTGGGCCCTGCAATCAGGAAACAAAAGTTATGTGCTCGTCATGTGCAGCCACGTCCTTTGGTAGTTAATCCTC
CTCCTCCACCACAGTTTCAGAACGTCTGGCGGAATCCAAACACTGAAACCTACCTGCAGCCCCAAATCACGCCGAATCCT
GTAACTCAGCACGTTCAGGCATTTCCTGCTTATCCAAATTCACCATTTCAGGTCACCACTGGATATCAGTTGCCTGTATA
TAATTATCAGATGCCACCGCAGTGCCCTGTTGGGGAGCAAAGGAGAAATCTGTGGACCGAAGCATACAAATGGTGGTATC
TTGTCTGTTTAATCCAGAGAAGAGACTGA
>gorilla_DAZ
ATGTCTTCTGCAAATCCTGAGACTCCAAACTCAACCATCTCCAGAGAGGCCAGCACCCAGTCTTCATCAGCTGCAGCTAG
CCAAGGCTGGGTGTTACCAGAAGGCAAAATCGTGCCCAACACTGTTTTTGTTGGTGGAATTGATGATAGGACGGATGCAA
CTGAGATTAGAAGCTTCTTTGGTAGATACGGTTCAGTGAAAGAAGTGAAGATAATCACCAATCGAACTGGTGTGTCCAAA
GGCTATGGATTTGTTTCGTTTGTTAATGACGTGGATGTCCAGAAGATAGTAGAATCACAGATACATTTCCATGGTAAAAA
GCTGAAGCTGGGCCCTGCAATCAGGAAACAAAAGTTATGTGCTTGTCGTGTGCAGCCAGGTCCTTTGGTGTCTAATCCGC
CTCCTCCGCCACAGTTTCAGAACATCTGGCAGAATCCAAACACTGAAACCTACCTGCAGCCCCTAATCACGCTGAATCCT
ATAACTCAGCACGTTCAGGCATTTCCTGCTTATCCAAATTCACCATTTCAGGTCACCACTGGATATCAGTTGCCTGTATA
TAATTATCAGATGCCACCGCAGTGGCCTGTTGGGGAGCAAAGCAGAAATCTGTGGACCGAAGCATACAAATGGTGGTATC
TTGTCTGTTTAATCCAGAGAAGAGACTGA
>Sorang_DAZ
AGGTCTGCTGCAAATCCTGAGACTCCCAACTCAACCATCTGCAGAGAGGCCAGCACCCAGTCTTCATCAGCTGCGGCTAG
CCAAGGCTGGGTCTTACCAGAAGGCAAAATCATGCCAAACACTGTTTTTGTTGGTGGAATTGATGATAGGACGGATGAAA
CTGAGATCAGAAGCTGCTTTGGTAGATACGGTTCAGTGAAAGAAGTGAAGATAATCACGAATCGAAGTGGTGTGTCCAAA
GGCTATGGATTTGTTTCATTTGTTGATGACGTGGATGTCCAGAAGATAGTAGAGTCACAGATACATCTCCAGGGTAAAAA
GCTGAAGCTGGGCCCTGCAATCAGGAAACAAAAGTTCTGTGCTCGTCATGTGCAGCCATGTCCTTTGGTATTTAATCCTC
CTCCTCCACCACAGTTTCAGAACGTCTGGAGGAATCCAAACACTGAAACTTGCCTGCAGCCCCTAATCACGCTGAATCCT
GTAACTCAGTACGTTCAGGCATATCCTACTTATCCAAATTCACCAGTTCAGGTCATCACTGGATATCAGTTGCCTGTATA
TAATTATCAGATGCCACTGCAGTGGCCTGTTGCGGAGCAAAGGAGAAATCTGTGGACCGAAGCATACAGATGGTGGTATC
TTGTCTGTTTAATCCAGAGAGCAGACTGA
>Borang_DAZ
ATGTCTGCTGCAAATCCTGAGACTCCCAACTCAACCATCTGCAGAGAGGCCAGCACCCAGTCTTCATCAGCTGCGGCTAG
CCAAGGCTGGGTCTTACCAGAAGGCAAAATCATGCCAAACACTGTTTTTGTTGGTGGAATTGATGATAGGACGGATGAAA
CTGAGATCAGAAGCTGCTTTGGTAGATACGGTTCAGTGAAAGAAGTGAAGATAATCACGAATCGAAGTGGTGTGTCCAAA
GGCTATGGATTTGTTTCATTTGTTGATGACGTGGATGTCCAGAAGATAGTAGAGTCACAGATACATCTCCAGGGTAAAAA
GCTGAAGCTGGGCCCTGCAATCAGGAAACAAAAGTTCTGTGCTCGTCATGTGCAGCCACGTCCTTTGGTATTTAATCCTC
CTCCTCCACCACAGTTTCAGAACGTCTGGAGGAATCCAAACACTGAAACTTGCCTGCAGCCCCTAATCACGCTGAATCCT
GTAACTCAGTACGTTCAGGCATATCCTACTTATCCAAATTCACCAGTTCAGGTCATCACTGGATATCAGTTGCCTGTATA
TAATTATCAGATGCCACTGCAGTGGCCTGTTGCGGAGCAAAGGAGAAATCTGTGGACCGAAGCATACAGATGGTGGTATC
TTGTCTGTTTAATCCAGAGAGCAGACTGA
>gibbon_DAZ
ATGTCTGCTGCAAATCCTGAGACTCCAAACTCAACCATCTCCAGAGAGGCCAGCACCCAGTCTTCATCAGCTGCACCTAG
CCAAGGCTGGGTTTTACCAGAAGGCACAATCATGCCAAACACTGTTTTTGTTGGTGGAATTGATGATAGGACGGATGAAA
CTGAGATTAGAAGCTGCTTTGGTAGATACGGTTCAGTGAAAGAAGTGAAGATAATCACGAATCGAAGTGGTGTGTCCAAA
GGCTATGGATTTGTTTCATTTGTGGATGACGTGGATGTCCAGAAGATAGTAGAATCACAGATACATCTCCATGGTAAAAA
GCTGAAGCTGGGCCCTGCAATCAGGAAACAAAAGTTATGTGCTTGTCATGTGCAGCCACGTCCTTTGGTATTTAATCCTC
CTCCTCCACCACAGTTTCAGAACATCTGGAGGAATCCAAACACTGAAACTTACCTGCAGCCCCTAATCACGCTGAATCCT
GTAACTCAGTACGTTCAGGCATATCCTACTTATCCAAATTCACCAGTTCAGGTCATCACTGGATATCAGTTGCCTGTATA
TAATTATCAGATGCCACCGCAGTGGCCTGTTGGGGAGCAAAGGAGAAATCTGTGGACCGACGCACACAAATGGTGGTATC
TTGTCTGTTTAATCTGGAGAACAGACTGA
==================================
### HSFY
>Human_HSFY
ATGGCACATGTTTCTTCAGAAACTCAAGATGTTTCCCCCAAAGATGAATTAACTGCTTCAGAAGCCTCCACTAGGTCTCC
ATTGTGTGAACACACCTTCCCTGGGGACTCAGACTTACGGTCAATGATTGAAGAACATGCTTTTCAGGTTTTGTCACAAG
GATCCTTGTTAGAAAGTCCAAGTTACACAGTTTGTGTCTCTGAGCCAGATAAAGATGATGATTTTCTTTCTCTGAACTTT
CCCAGGAAACTTTGGAAAATAGTGGAAAGTGACCAATTCAAGTCTATTTCATGGGATGAGAATGGAACTTGCATAGTGAT
TAATGAAGAACTCTTCAAGAAAGAAATTTTGGAAACAAAGGCTCCTTACAGAATATTTCAAACTGATGCTATCAAAAGTT
TTGTTCGACAGCTCAACCTTTATGGATTTAGTAAAATTCAACAGAATTTTCAAAGATCTGCCTTTCTAGCCACCTTTCTG
TCAGAAGAGAAAGAATCGTCTGTCTTAAGCAAGTTAAAGTTCTATTATAATCCAAATTTCAAGCGTGGCTATCCCCAACT
TTTAGTAAGAGTGAAGAGAAGAATTGGTGTTAAAAATGCTTCACCTATATCTACTTTATTCAACGAAGATTTCAACAAGA
AGCATTTTAGAGCAGGGGCTAACATGGAGAAT
>Gorilla_HSFY
ATGGCACATGTTTCTTCAGAAACTCAAGATGTTTCTCCCAAAGATGAATTAACTGCTTCAGAAGCCTCCACTAGGTCTCC
AGTGTGTGAACACACCTTCCCTGGGGACTCAGACTTACGGTCAATGATTGAAGAACATGCTTTTCAGGTTTTGTCACAAG
GATCCTTGTTAGAAAGGCCACCTTACACAGTTTGTGTCTCTGAGCCAGATAAAGATGATGATTTTCTTTCTCTGAACTTT
CCCAGGAAACTTTGGAAAATAGTGGAAAGTGACCAGTTCAAGTCTATTTCATGGGATGAGAATGGAACTTGCATAGTGAT
TAATGAAGAACTCTTCAAGAAAGAAATTTTGGAAACAAAGGCTCCTTACAGAATATTTCAAACTGATGCTATCAAAAGTT
TTGTTCGACAGCTCAACCTTTATGGATTTAGTAAAATTCAACGGAATTTTCAAAGATCTGCCTTTCTAGCCACCTTTCTG
GCAGAAGAGAAAGAATCCTCTGTCTTAAGCAAGTTAAAGCTCTATTATAATCCAAATTTCAAGCGTGGCTATCCCCAACT
TTTAGTAAGAGTGAAGAGAAGAATTGGTGTTAAAAATGCTTCATCTATATCTACTCTATTCAATGAAGATTTCAACAAGA
AGCATTTTAGAGCAGGGGCTAACATGGAGAAT
>Borang_HSFY
ATGGCACATGTTTCTTCAGAAACTCAAGATGTTTCTCCCAAAGATGAATTAACTGGTTCAGAAGCCTCCACTAGTTCTCC
AGTGTGTGAACACACCTTCCCTGGGGACTCAGACTTACGGTCAATGATTGAAGAAAATGCTTTTCAGGTTTTGTCACAAG
GATCCTTGTTAAAAAGGCCACGTTACACAGTTTGTGTCTCTGAGCCAGATAAAGATGATGATTTTCTTTCTCTGAACTTT
CCCAGGAAACTTTGGAAAATAGTTGAAAGTGACCAATTCAAGTCTATTTCATGGGCTGAGAATGGAACTTGCATAGTGAT
TAATGAAGAGCTTTTCAAGAAAGAAATTTTGGGAAAAAAGGCTCCTTACAGAATATTTCAAACTGATACTATCAAAAGTT
TTCTTCGACAGCTCAACCTTTATGGATTTAGTAAAATTCAACAGAATTTTCAGAGATCTGCCTCTCTAGCCACCTTTCTG
GCAGAAGAGAAAGAATCCTCTGTCTTAAGCAAGTTAAAGTTCTACTATAATCCAAATTTCAAGCGTGGCTATCCCCAACT
TTTAGTAAGAGTGAAGAGAAGAATTGGTGTTAAAAATACTTCACCTATATCTACTTTATTTAATGAAGATTTCAACAAGA
AGCATTTTAGAGCAGGGGCTAACATGGAGAAT
>Sorang_HSFY
ATGGCACATGTTTCTTCAGAAACTCAAGATGTTTCTCCCAAAGATGAATTAACTGGTTCAGAAGCCTCCACTAGTTCTCC
AGTGTGTGAACACACCTTCCCTGGGGACTCAGACTTACGGTCAATGATTGAAGAAAATGCTTTTCAGGTTTTGTCACAAG
GATCCTTGTTAAAAAGGCCACGTTACACAGTTTGTGTCTCTGAGCCAGATAAAGATGATGATTTTCTTTCTCTGAACTTT
CCCAGGAAACTTTGGAAAATAGTTGAAAGTGACCAATTCAAGTCTATTTCATGGGCTGAGAATGGAACTTGCATAGTGAT
TAATGAAGAGCTTTTCAAGAAAGAAATTTTGGGAAAAAAGGCTCCTTACAGAATATTTCAAACTGATACTATCAAAAGTT
TTCTTCGACAGCTCAACCTTTATGGATTTAGTAAAATTCAACAGAATTTTCAGAGATCTGCCTCTCTAGCCACCTTTCTG
GCAGAAGAGAAAGAATCCTCTGTCTTAAGCAAGTTAAAGTTCTACTATAATCCAAATTTCAAGCGTGGCTATCCCCAACT
TTTAGTAAGAGTGAAGAGAAGAATTGGTGTTAAAAATACTTCACCTATATCTACTTTATTTAATGAAGATTTCAACAAGA
AGCATTTTAGAGCAGGGGCTAACATGGAGAAT
>gibbon_HSFY
ATGGCACATGTTTCTTCAGAAACTCAAGATGTTTCTCCCAAAGATGAATTAACTGGTTCAGAAGCCTCCGCTAGGTCTCC
AGTGTGTGAACACACCTTCCCTGGGGACTCAGACTTACGGTCAATGATTGAAGAAAATGCTTTTCAGGTTTTGTCACAAG
GGTCCTTGTTAAAAAGGCCACGTTACACAGTTTGTGTCTCTGAACCAGATAAAGATGATGATTTTCTTTCTCTGAACTTT
CCCAGGAAACTTTGGAAAATAGTTGAAAGTGACCAATTCAAGTCTATTTCATGGGATGAGAATGGAACTGGCATAGTGAT
TAATGAAGAACTTTTCAAGAAAGAAATTTTGGAAAAAAAGTCTCCTTACAGAATATTTCGGACTGCTACTATCAAAAGTT
TTCTTCGACAGCTCAACCTTTATGGATTTAGTAAAATTCAACAGAATTTTCAAAGATCTGCCTTTCTAGCCACATTTCTG
GCAGAAGAGAAAGAATCCTCTGTCTTAAGCAAGTTAAAGTTCTATTATAATCCAAATTTCAAGCGTGGCTATCCCCAGCT
TTTAGTAAGAGTGAAGAGAAGAATTGGTGTTAAAAATACTTCACCTATGTCTACTTTATTCAATGAAGATTTCAACAAGA
AGCATTTTGGAGTGGGGGCTAACATGGAGAAT
==================================
### RBMY
>bonobo_RBMY
ATGGTAGAAGCAGATCATCCTGGCAAGCTTTTCATTGGTGGCCTCAATAGAGAAACCAATGAGAAGATGCTTAAAGCAGT
ATTTGGGAAACATGGTCCCATATCAGAAGTTCTTTTGATAAAGGATCGAACCAGCAAATCCAGAGGCTTTGCATTTATTA
CTTTTGAGAACCCTGCAGATGCTAAGAATGCTGCCAAAGATATGAATGGAAAGTCTTTGGATGGAAAAGCAATAAAAGTA
GAACAAGCCAAGAAACCATCTTTTCAAAGTGATGGTAGGCGGAGACCACCAGCTTCTTCGAGAAACAGAAGCCCTTCAGG
AAGTCTGAGATCTGCAAGAGGAAGCAGTGGAGGAACAAGAGGGTGGCTTCCCTCACATGAAGGACACCTGGAAGATGGTG
GATACACTCCTGATCTCAAGATGAGTTATTCTAGGGGACTCACTCCAGTTAAAAGAGGTCCATCTTCAAGAAGTGGAGGG
CCTCCTCCGAAAAAATCTGCTCCTTCTGCTGTGGCAAGAAGCAGTAGTTGGATGGGAAGCCAAGGTCCCATGTCACAAAG
AAGAGAGAATTATGGAGTTCCTCCACGCAGAGGGACAATATCTTCCTGGAGAAATGATCGCATGTCACCAAGATATGATG
GTTATGCAACTAACGATGGAAATCATCCAAGTTGCCAAGAAACGAGGGATTATGCTCCACCATCTAGAGGCTATGCATAC
CGTGATAATGGTCATTCTAATCGGGATGAACATTCCTCTAGAGGATATAGAAATCATCGAAGTTCCCGAGAAACTAGGGA
TTATGCTCCACCATCTAGAGGCCATGCATACCGTGACTGTGGTCATTCTCGTCGGCATGAAACTTATTCCAGAGGATATA
GAAATCATCGAAGTTCCCGAGAAACTAGGGATTATCCTCCACCATCTAGAGGCCATGCTTACCATGATTATGGTCATTCT
CGTCGGCATGAAAGTTATTCTAGAGCATATAGAAATAGTCCAAGTTCCCGAGAAACCAGGGATTATACTCCACCACCTAG
AGACTATGCATACCGTGATTATGGTCATTCTAGTTGGGATGAACATTCCTCTAGAGGATATAGTTATCACGATGGCTACG
GTGAGGCCCTTGGTAGAGATCATTCTGAACATCTACGTGGAAGTTCTTATAGAGATGCATTTCAGGGATACGGGACCTCT
CATGATGCACCACCTGCACGAGGGCCTCGGATGTCTTATGGTGGAAGCACCTGCCATGCATATAGTAATACACGAGATAG
ATATGGCAGAAGTTGGGAGAGTTACTCAAGGAGCTGTGGTGATTTTCATTATTGTGATCGTGAGCATGTTTGCAGAAAAG
ACCAAAGGAATCCGCCT
>chimp_RBMY
ATGGTAGAAGCAGATCATCCTGGCAAGCTTTTCATTGGTGGCCTCAATAGAGAAACCAATGAGAAGATGCTTAAAGCAGT
ATTTGGGAAACATGGTCCCATATCAGAAGTTCTTTTGATAAAGGATCGAACCAGCAAATCCAGAGGCTTTGCATTTATTA
CTTTTGAGAACCCTGCAGATGCTAAGAATGCTGCCAAAGATATGAATGGAAAGTCTTTGGATGGAAAAGCAATAAAAGTA
GAACAAGCCAAGAAACCATCTTTTCAAAGTGATGGTAGGCGGAGACCACCAGCTTCTTCGAGAAACAGAAGCCCTTCAGA
AAGTCTGAGATCTGCAAGAGGAAGCAGTGGAGGAACAAGAGGGTGGCTTCCCTCACATGAAGGACACCTGGATGATGGTG
GATACACTCCTGATCTCAACATGAGTTATTCTAGGGGACTCACTCCAGTTAAAAGAGGTCCATCTTCAAGAAGTGGAGGT
CCTCCTCCGAAAAAATCTGCTCCTTCTGCTGTGGCAAGAAGCAGTAGTTGGATGGGAAGCCAAGGTCCCATGTCACAAAG
AAGAGAGAATTATGGAGTTCCTCCACGCAGAGGGACAATATCTTCCTGGAGAAATGATCGCATGTCACCAAGATATGATG
GTTATGCAACTAACGATGGAAATCATCCAAGTTGCCAAGAAACGAGGGATTATGCTCCACCATCTAGAGGCTATGCATAC
CGTGATAATGGTCATTCTAATCGGGATGAACATTCCTCTAGAGGATATAGAAATCATCGAAGCTCCCGAGAAACTAGGGA
TTATGCTCCACCATCTAGAGGCCATGCATACCGTGATTGTGGTCATTCTCATCGGCATGAAACTTATTCCAGAGGATATA
GAAATCATCGAAGTTCCCGAGAAACTAGGGATTATCCTCCACCATCTAGAGGCCATGCTTACCGTGATTATGGTCATTCT
CGTCGGCATGAAAGTTATTCTAGAGGATATAGAAATAGTCCAAGTTCCCGAGAAACCAGGGATTATACTCCACCACCTAG
AGACTATGCATACCATGATTATGGTCATTCTAGTTGGGATGAACATTCCTCTAGAGGATATAGTTATCACGATGGCTACG
GTGAGGCCCTTGGTAGAGATCATTCTGAACATCTAAGTGGAAGTTCTTATAGAGATGCATTTCAGGGATACGGGACCTCT
CATGATGCACCACCTGCACGAGGGCCTCGGATGTCTTATGGTGGAAGCACCTGCCATGCATATAGTAATACACGAGATAG
ATATGGCAGAAGTTGGGAGAGTTACTCAAGGAGCTGTGGTGATTTTCATTATTGTGATCGTGAGCATGTTTGCAGAAAAG
ACCAAAGGAATCCGCCT
>human_RBMY
ATGGTAGAAGCAGATCATCCTGGCAAGCTTTTCATTGGTGGCCTCAATAGAGAAACCAATGAGAAGATGCTTAAAGCAGT
ATTTGGGAAACATGGTCCCATATCAGAAGTTCTTTTGATAAAGGATCGAACCAGCAAATCCAGAGGCTTTGCATTTATTA
CTTTTGAGAACCCTGCAGATGCTAAGAATGCTGCCAAAGATATGAATGGAAAGTCTTTGCATGGAAAAGCAATAAAAGTA
GAACAAGCCAAGAAACCATCTTTTCAAAGTGGTGGTAGGCGGAGACCACCAGCTTCTTCGAGAAACAGAAGCCCTTCAGG
AAGTCTGAGATCTGCAAGAGGAAGCCGTGGAGGAACAAGAGGGTGGCTTCCCTCACATGAAGGGCACCTGGATGATGGTG
GATACACTCCTGATCTCAAGATGAGTTATTCTAGGGGACTCATTCCAGTTAAAAGAGGTCCATCTTCAAGAAGTGGAGGT
CCTCCTCCGAAAAAATCTGCTCCTTCTGCTGTGGCAAGAAGCAATAGTTGGATGGGAAGCCAAGGTCCCATGTCACAAAG
AAGAGAGAATTATGGAGTTCCTCCACGCAGAGCGACAATATCTTCCTGGAGAAATGATCGCATGTCAACAAGACATGATG
GTTATGCAACTAACGATGGAAATCATCCAAGTTGCCAAGAAACGAGGGATTATGCTCCACCATCTAGAGGCTATGCATAC
CGTGATAATGGTCATTCTAATCGGGATGAACATTCCTCTAGAGGATATAGAAATCATCGAAGTTCCCGAGAAACTAGGGA
TTATGCTCCACCATCTAGAGGCCATGCATACCGTGATTATGGTCATTCTCGTCGGGATGAAAGTTATTCTAGAGGATACA
GAAATCATCGAAGTTCCCGAGAAAC-------------------------------------------------------
--------------------------------------------------------TAGGGAGTATGCTCCACCATCTAG
AGGCCATGGATACCGTGATTATGGTCATTCTCGTCGACATGAAAGTTATTCTAGAGGATATAGTTATCATGATGGCTACG
GTGAGGCCCTTGGTAGAGATCATTCTGAACATCTAAGTGGAAGTTCTTATAGAGATGCACTTCAGAGATACGGGACCTCT
CATGGTGCACCACCTGCAAGAGGGCCTCGGATGTCTTATGGTGGAAGCACCTGCCACGCATATAGTAATACACGAGATAG
ATATGGCAGAAGTTGGGAGAGTTACTCGA---GCTGTGGTGATTTTCATTATTGTGATCGTGAGCATGTTTGCAGAAAAG
ACCAAAGGAATCCGCCT
>gorilla_RBMY
ATGGTAGAAGCAGATCATCCTGGCAAGCTTTTCATTGGTGGCCTCAATAGAGAAACCAATGAGAAGATGCTTAAAGCAGT
GTTTGGGAAACATGGTCCCATATCAGAAGTTCTTTTGATAAAGGATCAAACCAGCAAATCCAGAGGCTTTGCATTTATTA
CTTTTGAGAACCCTGCAGATGCTAAGAATGCTGCCAAAGATATGAATGGAAAGTCTTTGGATGGAAAAGCAATAAAAGTA
GAACAAGCCAAGAAACCATCTTTTCAAAGTGGTGGTAGGCGGAGACCACCAGCTTCTTCGAGAAACAGAAGCCCTTCAGG
AAGTCTGAGATCTGCAAGAGGAAGCAGTGGAGGAAAAAGAGGGTGGCTTCCCTCACATGAAGGACACCTGGATGATGGTG
GATACACTCCTGATCTCAAGATGAGTTATTCTAGGGGACTCATTCCAGTTAAAAGAGGTCCATCTTCAAGAAGTGGAGGT
CCTCCTCCGAAAAAATCTGCTCCTTCTGCTGTGGCAAGAAGCAATAGATGGATGGGAAGCCAAGGTCCCATGTCACAAAG
AAGAGAGAATTATGGAGTTCCTCCACGCAGAGCGACAATATCTTCCTGGAGAAATGATCGCATGTCACCAAGAGATGATG
GTTATGCAACTAACGATGGAAATCATCCAAGTTGCCAAGAAACGAGGGATTATGCTCCACCATCTAGAGGCTATGCATAC
CGTGATAATGGTCATTCTAATCGGGATGAACATTCCTCTAGAGGATATAGAAATCATCGAAGTTCCCGAGAAACTAGGGA
TTATGCTCCACCATCTAGAGGCCATGCATACCGTGATTATGGT-------------------------------------
--------------------------------------------------------------------------CATTCT
CGACGGTATGAAAGTTATTCTAGAGGATATAGAAATCATCCAAGTTCCCGAGAAACCAGGGATTATACTCCACCACCTAG
AGACTATGCATACCGTGATTATGGTCATTCTAGTTGGGATGAACATTCCTCTAGAGGATATAGTTATCATGATGGCTACG
GTGAGGCCCTTGGTAGAGATCATTCTGAACATCTAAGTGGAAGTTCTTATAGAGATGCATTTCCGAGATACGGGACCTCT
CATGGTGCACCACCTGCACGAGGACCTCGGATGTCTTATGGTGGAAGCACCTGCCATGCATATAGTAATACACGAGATAG
ATATGGCAGAAGTTGGGAGAGTTACTCAAGGAGCTGTGGTGATTTTCATTATTGTGATCGTGAGCATGTTTGCAGAAAAG
ACCAAAGGAATCCGCCT
>Sorang_RBMY
ATGGTAGAAGCAGATCATCCTGGCAAGCTCTTCATTGGTGGCCTCAATAGAGAAACCAATGAGAAGATGCTTAAATCAGT
ATTTGGGAAGCATGGTCCCATATCAGAAGTTCTTTTGATAAAGGATCGAACCAGCAAATCCAGAGGCTTTGCATTTATTA
CTTTTGAGAACCCTGCAGATGCTAAGAATGCTGCCAAAGATATGAATGGAAAGTCTTTGGATGGAAAAGCAATAAAAGTA
GAACAAGCCAAGAAACCATCTTTTCGAAGTGGTGGTAGGCGGAGACCACCAGCTTCCTCAAGAAACAGAAGACTTTCAGG
AAGTCTGAGATCTGCAAGAGGAAGTAGTGGAGGAACAAGAGGGTGGCTTCCCTCACCTGAAGGACACTTGGATGATGGTG
GATACACCCCTGATCTCAAGATGAGTTATTCTAGGGGACTCATTCCAGTGAAAAGAGGTCCCTCTTCAAGAAGTGGAAGT
CCTCCTCCTAAAAAATCTGCTCCTTCTGCTGTGGCAAGAAGCAATAGTTGGATGGGAAACCGAGGTCCTGTATCACGAAG
AAGAGAGAATTATGGAGTTCCTCCGTGCAGAGTGACAGTCTCTTCATGGAGAAATGATCATATGTCACCAAGAGATGATG
GTTATGCAACTAAGGATAGAAATCATCCAGGTTCTCGAGAAATTAGGGTTTATGCTCCACCATCTAGAGGCTATGCATAC
CGTGATTATGCTCATTCTAGTCGGGACGAACATTCCTCTAGAGGATATAGAAATTATCCAAGTTCCCGAGAAACTAGGGA
TTATGCTTCACCATCTAGAGGCTATGCATACCGTGATTATGGTCATTCTAGTCCGGATGAACATTCCTCTAGAGGATATA
GAAATCATCCAAGTTCCCGAGAAACTAGGGATTATGCTCCACCATCTAGAGGCTATGCATACCGTGATTATGGTCATTCG
AGTCGGGATGAACATTCCTCTAGAGGATATAGAAATCATCCAAGTTCCCGAGAAACCAGGGATTATGCTCCCCCACCTAG
AGACTATGCATACTGTGATTATGCTCATTCTAGTTGGGATGAATATTCCTCTAGAGGATATAGTTATCGTGATGGCTACG
GCGAGGCCCGTGGTAGAGATCATTCTGAACATCTAAGTGGAAGTTCTTATAGAGATGCATTTCAGAGATATGGGACCTCT
CATGGTGCACCACCTGCACGAGGGCCTTGGATATCTTATGGTGGAAGCACCTGCCATGATTATAATAATACAGGAGATAG
ATGTGGCAGAAGTCTGGAGAGTTACTCAAGGAGCTGTGGTGATTTTTATTATTGTGATCGTGAGCATGTTTGCAGACAAG
ACCAAAGGAATCCGCCT
>Borang_RBMY
ATGGTAGAAGCAGATCATCCTGGCAAGCTCTTCATTGGTGGCCTCAATAGAGAAACCAATGAGAAGATGCTTAAATCAGT
ATTTGGGAAGCATGGTCCCATATCAGAAGTTCTTTTGATAAAGGATCGAACCAGCAAATCCAGAGGCTTTGCATTTATTA
CTTTTGAGAACCCTGCAGATGCTAAGAATGCTGCCAAAGATATGAATGGAAAGTCTTTGGATGGAAAAGCAATAAAAGTA
GAACAAGCCAAGAAACCATCTTTTCGAAGTGGTGGTAGGCGGAGACCACCAGCTTCCTCAAGAAACAGAAGACTTTCAGG
AAGTCTGAGATCTGCAAGAGGAAGTAGTGGAGGAACAAGAGGGTGGCTTCCCTCACCTGAAGGACACTTGGATGATGGTG
GATACACCCCTGATCTCAAGATGAGTTATTCTAGGGGACTCATTCCAGTGAAAAGAGGTCCCTCTTCAAGAAGTGGAAGT
CCTCCTCCTAAAAAATCTGCTCCTTCTGCTGTGGCAAGAAGCAATAGTTGGATGGGAAACCGAGGTCCTGTATCACGAAG
AAGAGAGAATTATGGAGTTCCTCCGTGCAGAGTGACAGTCTCTTCATGGAGAAATGATCATATGTCACCAAGAGATGATG
GTTATGCAACTAAGGATAGAAATCATCCAGGTTCTCGAGAAATTAGGGTTTATGCTCCACCATCTAGAGGCTATGCATAC
CGTGATTATGCTCATTCTAGTCGGGACGAACATTCCTCTAGAGGATATAGAAATTATCCAAGTTCCCGAGAAACTAGGGA
TTATGCTTCACCATCTAGAGGCTATGCATACCGTGATTATGGTCATTCTAGTCCGGATGAACATTCCTCTAGAGGATATA
GAAATCATCCAAGTTCCCGAGAAACTAGGGATTATGCTCCACCATCTAGAGGCTATGCATACCGTGATTATGGTCATTCG
AGTCGGGATGAACATTCCTCTAGAGGATATAGAAATCATCCAAGTTCCCGAGAAACCAGGGATTATGCTCCCCCACCTAG
AGACTATGCATACTGTGATTATGCTCATTCTAGTTGGGATGAATATTCCTCTAGAGGATATAGTTATCGTGATGGCTACG
GCGAGGCCCGTGGTAGAGATCATTCTGAACATCTAAGTGGAAGTTCTTATAGAGATGCATTTCAGAGATATGGGACCTCT
CATGGTGCACCACCTGCACGAGGGCCTTGGATATCTTATGGTGGAAGCACCTGCCATGATTATAATAATACAGGAGATAG
ATGTGGCAGAAGTCTGGAGAGTTACTCAAGGAGCTGTGGTGATTTTTATTATTGTGATCGTGAGCATGTTTGCAGACAAG
ACCAAAGGAATCCGCCT
>gibbon_RBMY
ATGGTAGAAGCAGATCGTCCTGGCAAGCTTTTCATTGGTGGCCTCAATAGAGAGACCGATGAGAAAATGCTTAAAGCAGT
ATTTGGGAAACATGGTCCCATATCAGAAGTTCTTTTGATAAAGGATCGAACCAGCAAATGCAGAGGCTTTGCATTTATTA
CTTTTGAGAACCCTGCAGATGCTAAGAATGCTGCCAAAGATATGAATGGAAAGTGTTTGGATGGAAAAGCAATAAAAGTA
GAACAAGCCAAGAAACCATCTTTTCAAAGTGGTGGTAGGTGGAGACCACCAGCTTCCTCAAGAAACAGAAGCCCTTATGG
AAGTCTGAGATCTGCAAGAGGAAGTAGTGAAGGAAGAAGAGGGTGGCTTCCCTCCCATGAAGGACACTTAGATGATGGTG
GATACACTCCTGATGTCACGATGAGTTATGCCAGGGGACTCATTGCAGTGAAAAGAGGTCCCTCTTCAAGAAGTGGAGGT
CCTCCTCCTAAAAAGTCTGCTCCTTGTGCTGTGGCAAGAAGCAATAGTTGGATGGGAAACCGAGGTCCCATATCACGAAG
AAGAGAGAATTATGGAGTTCCTCCACGCCGAGTAACAATCTCTTCCTGGAGAAATGGTCATATGTCACCGAGAGATGATG
GTTATGCAACTAAGGATAGAAATCATCCAAGTTCCCGAGAAACTAGGGATTATTCTCCACCATCTAGAGGCGATGCATAC
CGTGATTATGGTCATTCTACTCGGGATGAGCATGCCTCCAGAGGATATAGAAATCATGGAAGTTGCCGAGAAAC------
--------------------------------------------------------------------------------
--------------------------------------------------------------------------------
--------------------------------------------------------CATGGATTATGCTCCACCACCTAA
AGACGATGCATACCGTGATTATGGTCATTCTAGTTGGGATGAATATTCCTCCAGAGGATATAGTTATTGCGATGGCTACA
GCGAGGCCCGTGGTAGAGATCACTCCGAACATGTAGGTGGAAGTTCTTATAGAGATGCATTTCAGAGATATGGGGCCTCT
CATGGTGCACCACCTGCACGAGGGCCTCGGATGTCTTATGATGGAAGCACCTGCCATGCATATGGTAATAAAGGAGATAG
ATATGGCAGAAGTCGGGAGAGTTACTCAAGGAGCTGTGGTGATTTTTATTACGGCGATCGTGAGCATGTTTGCGGAAAAG
GCCGAAGGAATCTGCCT
==================================
### TSPY
>bonobo_TSPY
ATGGAGGCTGTACAGGAGGGGGCGGCCGGGGTGGAGAGTGAGCAGGCGGCTTTGGGGGAGGAGGCGGTGCTGCTGTTGGA
TGACATAATGGCGGAGGTGGAGGTGGTGGCGGAGGAGGAGGGCCTCGTGGAGCGGCAGGAGGAGGCCCAGCGGG------
---CACAGCCTGGCCCTGGGCCCATGACCCCAGAGTCTGCACTGGAGGAGCTGCTGGCCGTTCAGGTGGAGCTGGAGCCG
GTTAATGCCCAAGCCAGGAAGGCCTTTTCTCGGCAGCGGGAAAAGATGGAGCGGAGGCGCAAGCCCCACCTAGACCGCAG
AGGCGCCGTCATCCAGAGCGTCCCTGGCTTCTGGGCCAATGTTATTGCAAACCACCCCCAGATGTCAGCCCTGATCACTG
ACGAAGATGAAGACATGCTGAGCTACATGGTCAGCCTGGAGGTGGAAGAAGAGAAGCATCCTGTTCATCTCTGCAAGATC
ATGTTGTTCTTTCGGAGTAACCCCTACTTCCAGAATGAAGTGATTACCAAGGAATATCTGGTGAACATCACAGAATACAG
GGCTTCTCGTTCCACTCCAATTGAGTGGTATCCGTATTATGAAGTGGAGGCCTATCGCCGCAGACACCACAGCAGCAGCC
TTAACTTCTTCAACTGGTTCTCTGACCACAACTTCGCAGGATCTAACAAGATTGCTGAGATCCTATGTAAGGACCTGTGG
CGCAATCCCCTGCAATACTACAAGAGGATGAAGCCACCTGAAGAGGGAACAGAGACGTCAGGGGACTCCCAGTTGTTGAG
TTGA
>chimp_TSPY
ATGGAGGCTGTACAGGAGGGGGCGGCCGGGGTGGAGAGTGAGCAGGCGGCTTTGGGGGAGGAGGCGGTGCTGCTGTTGGA
TGACATAATGGCGGAGGTGGAGGTGGTGGCGGAGGAGGAGGGCCTCGTGGAGCGGCAGGAGGAGGCCCAGCGGG------
---CACAGCCTGGCCCTGGGCCCATGACCCCAGAGTCTGCACTGGAGGAGCTGCTGGCCGTTCAGGTGGAGCTGGAGCCG
GTTAATGCCCAAGCCAGGAAGGCCTTTTCTCGGCAGCGGGAAAAGATGGAGCGGAGGCGCAAGCCCCACCTAGACCGCAG
AGGCGCCGTCATCCAGAGCGTCCCTGGCTTCTGGGCCAATGTTATTGCAAACCACCCCCAGATGTCAGCCCTGATCACTG
ACGAAGATGAAGACATGCTGAGCTACATGGTCAGCCTGGAGGTGGAAGAAGAGAAGCATCCTGTTCATCTCTGCAAGATC
ATGTTGTTCTTTCGGAGTAACCCCTACTTCCAGAATGAAGTGATTACCAAGGAATATCTGGTGAACATCACAGAATACAG
GGCTTCTCATTCCACTCCAATTGAGTGGTATCCGTATTATGAAGTGGAGGCCTATCGCCGCAGACACCACAGCAGCAGCC
TTAACTTCTTCAACTGGTTCTCTGACCACAACTTCGCAGGATCTAACAAGATTGCTGAGATCCTATGTAAGGAGCTGTGG
CGCAATCCCCTGCAATACTACAAGAGGATGAAGCCACCTGAAGAGGGAACAGAGACGTCAGGGGACTCCCAGTTGTTGAG
TTGA
>human_TSPY
ATGGAGGCTGTACAGGAGGGGGCGGCCGGGGTGGAGAGTGAGCAGGCGGCTTTGGGGGAGGAGGCGGTGCTGCTGTTGGA
TGACATAATGGCGGAGGTGGAGGTGGTGGCGGAGGAGGAGGGCCTCGTGGAGCGGCGGGAGGAGGCCCAGCGGGCACAGC
AGGCTGTGCCTGGCCCTGGGCCCATGACCCCAGAGTCTGCACTGGAGGAGCTGCTGGCCGTTCAGGTGGAGCTGGAGCCG
GTTAATGCCCAAGCCAGGAAGGCCTTTTCTCGGCAGCGGGAAAAGATGGAGCGGAGGCGCAAGCCCCACCTAGACCGCAG
AGGCGCCGTCATCCAGAGCGTCCCTGGCTTCTGGGCCAATGTTATTGCAAACCACCCCCAGATGTCAGCCCTGATCACTG
ACGAAGATGAAGACATGCTGAGCTACATGGTCAGCCTGGAGGTGGAAGAAGAGAAGCATCCTGTTCATCTCTGCAAGATC
ATGTTGTTCTTTCGGAGTAACCCCTACTTCCAGAATAAAGTGATTACCAAGGAATATCTGGTGAACATCACAGAATACAG
GGCTTCTCATTCCACTCCAATTGAGTGGTATCCGGATTATGAAGTGGAGGCCTATCGCCGCAGACACCACAACAGCAGCC
TTAACTTCTTCAACTGGTTCTCTGACCACAACTTCGCAGGATCTAACAAGATTGCTGAGATCCTATGTAAGGACCTGTGG
CGCAATCCCCTGCAATACTACAAGAGGATGAAGCCACCTGAAGAGGGAACAGAGACGTCAGGGGACTCCCAGTTGTTGAG
TTGA
>gorilla_TSPY
ATGGAGGCTGTACAGGAGGGGGCGGCCGGGGTGGAGAGTGAGCAGGCGGCTTTGGGGGAGGAGGCGGTGCTGCTGTTGGA
TGACATAATGGCGGAGGTGGAGGTGGTGGCGGAGGAGGAGGGCCTCGTGGAGCGGCAGGAGGAGGCCCAGCGGG------
---CACAGCCTGGCCCTGGGCCCATGACCCCAGAGTCTGCACTGGAGGAGCTGCTGGCCGTTCAGGTGGAGCTGGAGCCG
GTTAATGCCCAAGCCAGGAAGGCCTTTTCTCGGCAGAGGGAAAAGATGGAGCGGAGGCGCAAGCCCCACCTAGACCGCAG
AGGCGCCGTCATCCAGAGCGTCCCTGGCTTCTGGGCCAATGTTATTGCAAACCACCCCCAGATGTCAGCCCTGATCACTG
ACGAAGATGAAGACATGCTGAGCTACATGGTCAGCCTGGAGGTGGAAGAAGAGAAGCATCCTGTTCATCTCTGCAAGATC
ATGTTGTTCTTTCGGAGTAACCCCTACTTCCAGAATAAAGTGATTACCAAGGAATATCTGGTGAACATCACAGAATACAG
GGCTTCTCATTCCACTCCAATTGAGTGGCATCCGGATTATGAAGTGGAAGCCTATCGCCGCAGACACCGCAACAGCAGCC
TTAACTTCTTCAACTGGTTCTCTGACCACAACTTCGCAGGATCTAACAGGATTGCTGAGATCCTATGTAAGGACCTGTGG
CGCAATCCCCTGCAATACTACAAGAGGATGAAGCCACCTGAAGAGGGAACAGAGATGTCAGGGGATCCCAGATGTTGA--
----
>Sorang_TSPY
ATGGAGGCTGTACAGGAGGGGGCGGCCGGGGTGGAGAGTGAGCAGGTGGCTTTGGGGGAGGAGGCGGTGCTGGTGTTGGA
TGACATAATGGCGGAGGTGGAGGTGGTGGCCCAGGAGGAGGGCCTCGTGGAGCCGCAGGAGGAGGCCCAGCGGG------
---CACAGCCTGGCCCTGGGCCCATGACCCCAGAGTCTGCACTGGAGGAGCTGCTGGCCGTTCAGGTGGAGCTGGGGCCG
GTTAATGCCCAAGCCAGGAAGGCCTTTTCTCGGCAGAGGGAAAAGATGGAGCGGAGGCGCAAGGCCCACCTAGACTGCAG
AGGCGCGGTCATCCAGAGCGTCCCTGGCTTCTGGGCCAATGTTATTGCAAACCACCCCCAGATGTCAGCCCTGATCACTG
ACCAAGATGAAGACATGCTGAGCTACATGATCAACTTGGAGGTGGAAGAAGTGAAGCATCCCGTTCATCTCTGCAGGATC
ATGTTGTTCTTTCGGAGTAACCCCTACTTCCAGAATAAAGTGATTACCAAGGAATATCTGGTGAACATCACAGAATACAG
GGCTTCTCATTCCACTCCAATTCAGTGGCATCCAGATTATGAAGTTGAGGCCTATCGCCGCAGACACCACAACAGCAGCC
TTAACTTCTTCAACTGGTTTTCTGACCACAACTTCGCAGGATCTAATAGGATTGCTGAGATCCTATGTAAGGACCTGTGG
CGCAATCCCCTGCCGTACTACAAGAGGATGAAGCCACCTGAAGAGGGAACAGAGATTTCAGGGGACTCCCAGATGTTGAG
TTGA
>Borang_TSPY
ATGGAGGCTGTACAGGAGGGGGCGGCCGGGGTGGAGAGTGAGCAGGTGGCTTTGGGGGAGGAGGCGGTGCTGGTGTTGGA
TGACATAATGGCGGAGGTGGAGGTGGTGGCCCAGGAGGAGGGCCTCGTGGAGCCGCAGGAGGAGGCCCAGCGGG------
---CACAGCCTGGCCCTGGGCCCATGACCCCAGAGTCTGCACTGGAGGAGCTGCTGGCCGTTCAGGTGGAGCTGGGGCCG
GTTAATGCCCAAGCCAGGAAGGCCTTTTCTCGGCAGAGGGAAAAGATGGAGCGGAGGCGCAAGGCCCACCTAGACTGCAG
AGGCGCGGTCATCCAGAGCGTCCCTGGCTTCTGGGCCAATGTTATTGCAAACCACCCCCAGATGTCAGCCCTGATCACTG
ACCAAGATGAAGACATGCTGAGCTACATGATCAACTTGGAGGTGGAAGAAGTGAAGCATCCCGTTCATCTCTGCAGGATC
ATGTTGTTCTTTCGGAGTAACCCCTACTTCCAGAATAAAGTGATTACCAAGGAATATCTGGTGAACATCACAGAATACAG
GGCTTCTCATTCCACTCCAATTCAGTGGTATCCAGATTATGAAGTTGAGGCCTATCGCCGCAGACACCACAACAGCAGCC
TTAACTTCTTCAACTGGTTTTCTGACCACAACTTCGCAGGATCTAATAGGATTGCTGAGATCCTATGTAAGGACCTGTGG
CGCAATCCCCTGCCGTACTACAAGAGGATGAAGCCACCTGAAGAGGGAACAGAGATTTCAGGGGACTCCCAGATGTTGAG
TTGA
>gibbon_TSPY
ATGGAGGCTCTACAGGAGGGGGCGGCCGGGGTGGAGAGTGAGCAGGCGGCTTTGGGGGAGGAGGCGGTGCTGGTGTTGGA
CGACATCATGGCGGAGGTGGAGGTGGTGGCCCAGGAGGAGGGCCTCGTGGAGCGGCAGGAGGAGGCCCAGCGGG------
---CACAGCCTGGCGCTGGGCCCATGACCCCAGCGTCTGCACTGGAGGAGCTGCTGGCCGTTCAGGTGGAGCTGGAGCCG
GTTAATGCCCAAGCCGGGAAGGCCTTTTCTCGGCAGAGGGAAAAGATGGAGCGGAGGCGCAAGCCCCACCTCGACCGCAG
AGGCGCTATCATCCAGAGCGTCCCTGGCTTCTGGGCCAATGTTATTGCAAACCACCCCCAGATGTCAGCCCTGATCACTG
AGCAAGATGAAGACATGCTGAGCTACATGATCAACTTGGAGGTGGAAGAAGTGAAGCATCCCGTTCATCTCTGCAAGATC
ATGTTGTTCTTTCAGAGTAACCCCTATTTCCAGAATAAAGTGATTACCAAGGAATATCTCGTGAACATCACAGAATACAG
GGCTTCTCATTCCACTCCAATTCAGTGGTATCCGGATTATGAAGTTGAGGCCTATCGCCGCAGACACCACGACAGCAGCC
TTAACTTCTTCAACTGGTTTTCTGACCACAACTTCGCAGGGTCTAATAGGATTGCTGAGATCCTATGTAAGGACGTGTGG
CGCAATCCCCTGCAATACTACCAGAGGATGAAGCCACCTGAAGAGGGAACAGAGATTTCAGGGGACTCCCAGATGCTGAG
TTGA
==================================
### VCY
>bonobo_VCY
ATGAGTCCAAAGCCGAGAGCCTCGGGACCTCCGGCCAAGGCCGAAGAGGCAGGAAAGAGGAAGGCCTCCTCTCAGCTGAG
CCCCAGTGGCCCGAAGAAGAAGACTGCCAAGGTGGCCAAGAAGGGAAAAGCGGTTCGTAGAGGGAGACGCGGGAAGAAAG
GGGCTGCGACAAAGATGGCGGCCGTGACGGCACCTGAGGCGGAGAGCGGGCCAGCGGCACCCGGCCCCAGCGACCAGCCC
AGCCAGGAGCTCCCTCAGCACGAGCTGCCGCCGGAGGAGCCAGTGAGCGAGGGGAGCCAGCACGACCCCCTGAGTCAGGA
GAGCGAGGTGGGGGAACCACTGAGT
>chimp_VCY
ATGAGTCCAAAGCCGAGAGCCTCGGGACCTCCGGCCAAGGCCGAAGAGGCAGGAAAGAGGAAGGCCTCCTCTCAGCTGAG
CCCCAGTGGCCCGAAGAAGAAGACTGCCAAGGTGGCCAAGAAGGGAAAAGCAGTTCGTAGAGGGAGACGCGGGAAGAAAG
GGGCTGCGACAAAGATGGCGGCCGTGACGGCACCTGAGGCGGAGAGCGGGCCAGCGGCACCCGGCCCCAGCGACCAGCCC
AGCCGGGAGCTCCCTCAGCACGAGCTGCCGCCGGAGGAGCCAGTGAGCGAGGGGTCCCAGCATGACCCCCTGAGTCAGGA
GAGCGAGGTGGGGGAACCACTGAGT
>human_VCY
ATGAGTCCAAAGCCGAGAGCCTCGGGACCTCCGGCCAAGGCCAAGGAGACAGGAAAGAGGAAGTCCTCCTCTCAGCCGAG
CCCCAGTGGCCCGAAGAAGAAGACTACCAAGGTGGCCGAGAAGGGAGAAGCAGTTCGTGGAGGGAGACGCGGGAAGAAAG
GGGCTGCGACAAAGATGGCGGCCGTGACGGCACCTGAGGCGGAGAGCGGGCCAGCGGCACCCGGCCCCAGCGACCAGCCC
AGCCAGGAGCTCCCTCAGCACGAGCTGCCGCCGGAGGAGCCAGTGAGCGAGGGGACCCAGCACGACCCCCTGAGTCAGGA
GAGCGAGCTGGAGGAACCACTGAGT
>Borang_VCY
GTGAGTCCAAAGCCGGGAGCCTCGGGACCTCCCGCCGAGGCCAAGGAGACACGAAACAGGAAG---TCCTCTCAGCCGAG
CCCCAGTGGCCCGAAGAAGAAGACTACCGAGGTGGCCGAGAAGGGAAAAGCCGCTCGTAGAGGGAGACGCGGGAAGAAAA
GGGCTGCGAAAAAGATGGCGGCTGTGACGGCACCTGAGGCGGGGAGCGGAGCAGCGGCACCCGGCCCCAGTGACCAGCCC
AGCCAGGAGCTCCCTCAGCACGAGCTGCCACCGGAGGAGCCAGTGAGCGAGGGGTCCCAGCACGACCCACTGAGTCAGGA
GACCGAGCTGGAAGAACTACCCAGT
>Siamang_VCY
ATGAGTCCAAAGCCGAGAGCCTCGGGACCTCCGGCCGAGGCCAAAGAGACACGAAAGAGGAAGTCCTCCTCTCAGCCGAG
CCCCAGTAGCCCGAATAAGAAGACTACCAAGGTGGCAGAGAATGGAAAAGCAGCCCGTGGAGGGAGAGACGGGAAGAAAG
GGGCTGCGACAAAGATGGCGGCTGTGACGGCACCCGAGGCGGGAGCG---GGCCAGGCACCCGGCCCCAGTGACCAGCCC
AGCCAGGAGCTCCCTCACCATGAGCTGCCACCTGAGGAGCCAGCGAGCGAGGGGACACAGCACGACCCACTGAGTCAGGA
GACCCAGCTGGAAGAACCACTGAGT
