# Supplementary material for: The complete sequence and comparative analysis of ape sex chromosomes
Source: Nature. 2024 May 29;630(8016):401–11. doi: 10.1038/s41586-024-07473-2 (PMC11168930; doi:10.1038/s41586-024-07473-2)
Supplement: Supplementary file 5 — Supplementary Data 1–5 [file 41586_2024_7473_MOESM5_ESM.zip › 2023-11-20873B-s5/additional-files-legends.txt]

Additional file 1 - Coordinates of structural variations with potential functional significance in the human lineage based on overlaps with genes for 334 and 1,711 human-specific SVs on the Y and the X
Additional file 2 - Coordinates and names of sequence classes on the X and Y chromosomes for human, bonobo, chimpanzee, gorilla, Bornean orangutan, Sumatran orangutan, and Siamang
Additional file 3 - Coordinates of palindromes and their lengths on the X and Y chromosomes for human, bonobo, chimpanzee, gorilla, Bornean orangutan, Sumatran orangutan, and Siamang
Additional file 4 - List of RNASeq data generated for human, bonobo, chimpanzee, gorilla, Bornean orangutan, Sumatran orangutan, and Siamang
Additional file 5 - Alignments of ancestral (X-degenerate) genes and Y ampliconic genes used for selection analysis for human, bonobo, chimpanzee, gorilla, Bornean orangutan, Sumatran orangutan, and Siamang
